# Supplementary material for: c-di-GMP inhibits rRNA methylation and impairs ribosome assembly in the presence of kanamycin
Source: EMBO Rep. 2025 Jan 27;26(5):1367–84. doi: 10.1038/s44319-025-00377-w (PMC11894153; doi:10.1038/s44319-025-00377-w)
Supplement: Supplementary file 3 — Movie EV1 [file 44319_2025_377_MOESM3_ESM.zip]

Archive with 2 entries (2 files):
- Movie EV1.MOV
- Movie EV1 legend.txt
