# Supplementary material for: c-di-GMP inhibits rRNA methylation and impairs ribosome assembly in the presence of kanamycin
Source: EMBO Rep. 2025 Jan 27;26(5):1367–84. doi: 10.1038/s44319-025-00377-w (PMC11894153; doi:10.1038/s44319-025-00377-w)
Supplement: Supplementary file 3 — Movie EV1 [file 44319_2025_377_MOESM3_ESM.zip › Movie EV1 legend.txt]

Molecular Dynamics Simulation Trajectory 1 of c-di-GMP and RlmI

This video presents the molecular dynamics simulation of the c-di-GMP and RlmI complex, capturing structural states over a 2 μs timeframe. The animation visualizes different conformations obtained from the first of two independent 2-microsecond molecular dynamics simulations, illustrating the dynamic interactions and structural changes between c-di-GMP and RlmI.
