# Supplementary material for: c-di-GMP inhibits rRNA methylation and impairs ribosome assembly in the presence of kanamycin
Source: EMBO Rep. 2025 Jan 27;26(5):1367–84. doi: 10.1038/s44319-025-00377-w (PMC11894153; doi:10.1038/s44319-025-00377-w)
Supplement: Supplementary file 5 — Source data Fig. 1 [file 44319_2025_377_MOESM5_ESM.zip]

Archive with 14 entries (10 files):
- Source data Figure 1/
- Source data Figure 1/1B/
- Source data Figure 1/1B/RlmI 0-2.pzfx
- Source data Figure 1/1B/RlmI 10.pzfx
- Source data Figure 1/1B/RlmI 20.pzfx
- Source data Figure 1/1B/RlmI 5.pzfx
- Source data Figure 1/1C/
- Source data Figure 1/1C/RlmE 0-2.pzfx
- Source data Figure 1/1C/RlmE 10.pzfx
- Source data Figure 1/1C/RlmE 20.pzfx
- Source data Figure 1/1C/RlmE 5.pzfx
- Source data Figure 1/1D/
- Source data Figure 1/1D/Fig.1D-1 data.pzfx
- Source data Figure 1/1D/Fig.1D-2 data.pzfx
