# Supplementary material for: c-di-GMP inhibits rRNA methylation and impairs ribosome assembly in the presence of kanamycin
Source: EMBO Rep. 2025 Jan 27;26(5):1367–84. doi: 10.1038/s44319-025-00377-w (PMC11894153; doi:10.1038/s44319-025-00377-w)
Supplement: Supplementary file 6 — Source data Fig. 2 [file 44319_2025_377_MOESM6_ESM.zip]

Archive with 19 entries (13 files):
- Source data Figure 2/
- Source data Figure 2/2A/
- Source data Figure 2/2A/Fig.2A-1.pzfx
- Source data Figure 2/2A/Fig.2A-1_2.pzfx
- Source data Figure 2/2A/Fig.2A-2.pzfx
- Source data Figure 2/2A/Fig.2A-2_2.pzfx
- Source data Figure 2/2B/
- Source data Figure 2/2B/Fig.2B.pzfx
- Source data Figure 2/2B/Fig.2B_2.pzfx
- Source data Figure 2/2C/
- Source data Figure 2/2C/Fig.2C blot His.jpg
- Source data Figure 2/2C/Fig.2C blot Streptavidin.jpg
- Source data Figure 2/2C/Fig.2C data.xlsx
- Source data Figure 2/2D/
- Source data Figure 2/2D/Fig.2D blot His.jpg
- Source data Figure 2/2D/Fig.2D blot Streptavidin.jpg
- Source data Figure 2/2D/Fig.2D data.pzfx
- Source data Figure 2/2E/
- Source data Figure 2/2E/Fig.2E data.pzfx
