# Supplementary material for: c-di-GMP inhibits rRNA methylation and impairs ribosome assembly in the presence of kanamycin
Source: EMBO Rep. 2025 Jan 27;26(5):1367–84. doi: 10.1038/s44319-025-00377-w (PMC11894153; doi:10.1038/s44319-025-00377-w)
Supplement: Supplementary file 6 — Source data Fig. 2 [file 44319_2025_377_MOESM6_ESM.zip › Source data Figure 2/2C/Fig.2C data.xlsx]

## Sheet: Sheet1
	control	20	100	100ATP	100GTP	AMP	GMP	CAMP	PPGPP
TEST1	1.1	0.12	0.08	0.94	0.98	0.92	0.92	0.96	0.93
TEST2	0.94	0.18	0.02	0.93	0.9	0.87	0.99	0.9	0.89
TEST3	1	0.15	0.04	0.97	0.96	0.96	0.95	0.94	0.9
