# Supplementary material for: c-di-GMP inhibits rRNA methylation and impairs ribosome assembly in the presence of kanamycin
Source: EMBO Rep. 2025 Jan 27;26(5):1367–84. doi: 10.1038/s44319-025-00377-w (PMC11894153; doi:10.1038/s44319-025-00377-w)
Supplement: Supplementary file 7 — Source data Fig. 3 [file 44319_2025_377_MOESM7_ESM.zip]

Archive with 13 entries (10 files):
- Source data Figure 3/
- Source data Figure 3/3A/
- Source data Figure 3/3A/DgcZ del 0.5 mM.pzfx
- Source data Figure 3/3A/DgcZ del 10 mM.pzfx
- Source data Figure 3/3A/R103A 0.5 mM.pzfx
- Source data Figure 3/3A/R103A 10mM.pzfx
- Source data Figure 3/3A/R64A 0.5 mM.pzfx
- Source data Figure 3/3A/R64A 10mM.pzfx
- Source data Figure 3/3A/WT 0.5 mM.pzfx
- Source data Figure 3/3A/WT 10 mM.pzfx
- Source data Figure 3/3B/
- Source data Figure 3/3B/m5C1962 0.5 mM.pzfx
- Source data Figure 3/3B/m5C1962 10 mM.pzfx
