# Supplementary material for: c-di-GMP inhibits rRNA methylation and impairs ribosome assembly in the presence of kanamycin
Source: EMBO Rep. 2025 Jan 27;26(5):1367–84. doi: 10.1038/s44319-025-00377-w (PMC11894153; doi:10.1038/s44319-025-00377-w)
Supplement: Supplementary file 8 — Source data Fig. 4 [file 44319_2025_377_MOESM8_ESM.zip]

Archive with 5 entries (2 files):
- Source data Figure 4/
- Source data Figure 4/4A/
- Source data Figure 4/4A/Fig.3A rmsf_2us.xvg
- Source data Figure 4/4B/
- Source data Figure 4/4B/Fig.3B rmsd_2us.xvg
