# Supplementary material for: c-di-GMP inhibits rRNA methylation and impairs ribosome assembly in the presence of kanamycin
Source: EMBO Rep. 2025 Jan 27;26(5):1367–84. doi: 10.1038/s44319-025-00377-w (PMC11894153; doi:10.1038/s44319-025-00377-w)
Supplement: Supplementary file 8 — Source data Fig. 4 [file 44319_2025_377_MOESM8_ESM.zip › Source data Figure 4/4A/Fig.3A rmsf_2us.xvg]

# Grace project file
#
@version 50125
@page size 792, 612
@page scroll 5%
@page inout 5%
@link page off
@map font 0 to "Times-Roman", "Times-Roman"
@map font 1 to "Times-Italic", "Times-Italic"
@map font 2 to "Times-Bold", "Times-Bold"
@map font 3 to "Times-BoldItalic", "Times-BoldItalic"
@map font 4 to "Helvetica", "Helvetica"
@map font 5 to "Helvetica-Oblique", "Helvetica-Oblique"
@map font 6 to "Helvetica-Bold", "Helvetica-Bold"
@map font 7 to "Helvetica-BoldOblique", "Helvetica-BoldOblique"
@map font 8 to "Courier", "Courier"
@map font 9 to "Courier-Oblique", "Courier-Oblique"
@map font 10 to "Courier-Bold", "Courier-Bold"
@map font 11 to "Courier-BoldOblique", "Courier-BoldOblique"
@map font 12 to "Symbol", "Symbol"
@map font 13 to "ZapfDingbats", "ZapfDingbats"
@map color 0 to (255, 255, 255), "white"
@map color 1 to (0, 0, 0), "black"
@map color 2 to (255, 0, 0), "red"
@map color 3 to (0, 255, 0), "green"
@map color 4 to (0, 0, 255), "blue"
@map color 5 to (255, 255, 0), "yellow"
@map color 6 to (188, 143, 143), "brown"
@map color 7 to (220, 220, 220), "grey"
@map color 8 to (148, 0, 211), "violet"
@map color 9 to (0, 255, 255), "cyan"
@map color 10 to (255, 0, 255), "magenta"
@map color 11 to (255, 165, 0), "orange"
@map color 12 to (114, 33, 188), "indigo"
@map color 13 to (103, 7, 72), "maroon"
@map color 14 to (64, 224, 208), "turquoise"
@map color 15 to (0, 139, 0), "green4"
@reference date 0
@date wrap off
@date wrap year 1950
@default linewidth 1.0
@default linestyle 1
@default color 1
@default pattern 1
@default font 0
@default char size 1.000000
@default symbol size 1.000000
@default sformat "%.8g"
@background color 0
@page background fill on
@timestamp off
@timestamp 0.03, 0.03
@timestamp color 1
@timestamp rot 0
@timestamp font 0
@timestamp char size 1.000000
@timestamp def "Fri Sep  8 15:03:47 2023"
@r0 off
@link r0 to g0
@r0 type above
@r0 linestyle 1
@r0 linewidth 1.0
@r0 color 1
@r0 line 0, 0, 0, 0
@r1 off
@link r1 to g0
@r1 type above
@r1 linestyle 1
@r1 linewidth 1.0
@r1 color 1
@r1 line 0, 0, 0, 0
@r2 off
@link r2 to g0
@r2 type above
@r2 linestyle 1
@r2 linewidth 1.0
@r2 color 1
@r2 line 0, 0, 0, 0
@r3 off
@link r3 to g0
@r3 type above
@r3 linestyle 1
@r3 linewidth 1.0
@r3 color 1
@r3 line 0, 0, 0, 0
@r4 off
@link r4 to g0
@r4 type above
@r4 linestyle 1
@r4 linewidth 1.0
@r4 color 1
@r4 line 0, 0, 0, 0
@g0 on
@g0 hidden false
@g0 type XY
@g0 stacked false
@g0 bar hgap 0.000000
@g0 fixedpoint off
@g0 fixedpoint type 0
@g0 fixedpoint xy 0.000000, 0.000000
@g0 fixedpoint format general general
@g0 fixedpoint prec 6, 6
@with g0
@    world 0, 0, 400, 1.2
@    stack world 0, 0, 0, 0
@    znorm 1
@    view 0.150000, 0.150000, 1.150000, 0.850000
@    title ""
@    title font 0
@    title size 1.500000
@    title color 1
@    subtitle ""
@    subtitle font 0
@    subtitle size 1.000000
@    subtitle color 1
@    xaxes scale Normal
@    yaxes scale Normal
@    xaxes invert off
@    yaxes invert off
@    xaxis  on
@    xaxis  type zero false
@    xaxis  offset 0.000000 , 0.000000
@    xaxis  bar on
@    xaxis  bar color 1
@    xaxis  bar linestyle 1
@    xaxis  bar linewidth 1.0
@    xaxis  label "Residue"
@    xaxis  label layout para
@    xaxis  label place auto
@    xaxis  label char size 1.000000
@    xaxis  label font 0
@    xaxis  label color 1
@    xaxis  label place normal
@    xaxis  tick on
@    xaxis  tick major 100
@    xaxis  tick minor ticks 1
@    xaxis  tick default 6
@    xaxis  tick place rounded true
@    xaxis  tick in
@    xaxis  tick major size 1.000000
@    xaxis  tick major color 1
@    xaxis  tick major linewidth 1.0
@    xaxis  tick major linestyle 1
@    xaxis  tick major grid off
@    xaxis  tick minor color 1
@    xaxis  tick minor linewidth 1.0
@    xaxis  tick minor linestyle 1
@    xaxis  tick minor grid off
@    xaxis  tick minor size 0.500000
@    xaxis  ticklabel on
@    xaxis  ticklabel format general
@    xaxis  ticklabel prec 5
@    xaxis  ticklabel formula ""
@    xaxis  ticklabel append ""
@    xaxis  ticklabel prepend ""
@    xaxis  ticklabel angle 0
@    xaxis  ticklabel skip 0
@    xaxis  ticklabel stagger 0
@    xaxis  ticklabel place normal
@    xaxis  ticklabel offset auto
@    xaxis  ticklabel offset 0.000000 , 0.010000
@    xaxis  ticklabel start type auto
@    xaxis  ticklabel start 0.000000
@    xaxis  ticklabel stop type auto
@    xaxis  ticklabel stop 0.000000
@    xaxis  ticklabel char size 1.000000
@    xaxis  ticklabel font 0
@    xaxis  ticklabel color 1
@    xaxis  tick place both
@    xaxis  tick spec type none
@    yaxis  on
@    yaxis  type zero false
@    yaxis  offset 0.000000 , 0.000000
@    yaxis  bar on
@    yaxis  bar color 1
@    yaxis  bar linestyle 1
@    yaxis  bar linewidth 1.0
@    yaxis  label "RMSF (nm)"
@    yaxis  label layout para
@    yaxis  label place auto
@    yaxis  label char size 1.000000
@    yaxis  label font 0
@    yaxis  label color 1
@    yaxis  label place normal
@    yaxis  tick on
@    yaxis  tick major 0.3
@    yaxis  tick minor ticks 1
@    yaxis  tick default 6
@    yaxis  tick place rounded true
@    yaxis  tick in
@    yaxis  tick major size 1.000000
@    yaxis  tick major color 1
@    yaxis  tick major linewidth 1.0
@    yaxis  tick major linestyle 1
@    yaxis  tick major grid off
@    yaxis  tick minor color 1
@    yaxis  tick minor linewidth 1.0
@    yaxis  tick minor linestyle 1
@    yaxis  tick minor grid off
@    yaxis  tick minor size 0.500000
@    yaxis  ticklabel on
@    yaxis  ticklabel format general
@    yaxis  ticklabel prec 5
@    yaxis  ticklabel formula ""
@    yaxis  ticklabel append ""
@    yaxis  ticklabel prepend ""
@    yaxis  ticklabel angle 0
@    yaxis  ticklabel skip 0
@    yaxis  ticklabel stagger 0
@    yaxis  ticklabel place normal
@    yaxis  ticklabel offset auto
@    yaxis  ticklabel offset 0.000000 , 0.010000
@    yaxis  ticklabel start type auto
@    yaxis  ticklabel start 0.000000
@    yaxis  ticklabel stop type auto
@    yaxis  ticklabel stop 0.000000
@    yaxis  ticklabel char size 1.000000
@    yaxis  ticklabel font 0
@    yaxis  ticklabel color 1
@    yaxis  tick place both
@    yaxis  tick spec type none
@    altxaxis  off
@    altyaxis  off
@    legend on
@    legend loctype view
@    legend 0.923, 0.85
@    legend box color 1
@    legend box pattern 1
@    legend box linewidth 1.0
@    legend box linestyle 1
@    legend box fill color 0
@    legend box fill pattern 1
@    legend font 0
@    legend char size 1.000000
@    legend color 1
@    legend length 4
@    legend vgap 1
@    legend hgap 1
@    legend invert false
@    frame type 0
@    frame linestyle 1
@    frame linewidth 1.0
@    frame color 1
@    frame pattern 1
@    frame background color 0
@    frame background pattern 0
@    s0 hidden false
@    s0 type xy
@    s0 symbol 0
@    s0 symbol size 1.000000
@    s0 symbol color 1
@    s0 symbol pattern 1
@    s0 symbol fill color 1
@    s0 symbol fill pattern 0
@    s0 symbol linewidth 1.0
@    s0 symbol linestyle 1
@    s0 symbol char 65
@    s0 symbol char font 0
@    s0 symbol skip 0
@    s0 line type 1
@    s0 line linestyle 1
@    s0 line linewidth 2.0
@    s0 line color 1
@    s0 line pattern 1
@    s0 baseline type 0
@    s0 baseline off
@    s0 dropline off
@    s0 fill type 0
@    s0 fill rule 0
@    s0 fill color 1
@    s0 fill pattern 1
@    s0 avalue off
@    s0 avalue type 2
@    s0 avalue char size 1.000000
@    s0 avalue font 0
@    s0 avalue color 1
@    s0 avalue rot 0
@    s0 avalue format general
@    s0 avalue prec 3
@    s0 avalue prepend ""
@    s0 avalue append ""
@    s0 avalue offset 0.000000 , 0.000000
@    s0 errorbar on
@    s0 errorbar place both
@    s0 errorbar color 1
@    s0 errorbar pattern 1
@    s0 errorbar size 1.000000
@    s0 errorbar linewidth 1.0
@    s0 errorbar linestyle 1
@    s0 errorbar riser linewidth 1.0
@    s0 errorbar riser linestyle 1
@    s0 errorbar riser clip off
@    s0 errorbar riser clip length 0.100000
@    s0 comment "1rmsf_1500ns_r1.xvg"
@    s0 legend  "Trajectory#1"
@    s1 hidden false
@    s1 type xy
@    s1 symbol 0
@    s1 symbol size 1.000000
@    s1 symbol color 2
@    s1 symbol pattern 1
@    s1 symbol fill color 2
@    s1 symbol fill pattern 0
@    s1 symbol linewidth 1.0
@    s1 symbol linestyle 1
@    s1 symbol char 65
@    s1 symbol char font 0
@    s1 symbol skip 0
@    s1 line type 1
@    s1 line linestyle 2
@    s1 line linewidth 3.0
@    s1 line color 2
@    s1 line pattern 1
@    s1 baseline type 0
@    s1 baseline off
@    s1 dropline off
@    s1 fill type 0
@    s1 fill rule 0
@    s1 fill color 1
@    s1 fill pattern 1
@    s1 avalue off
@    s1 avalue type 2
@    s1 avalue char size 1.000000
@    s1 avalue font 0
@    s1 avalue color 1
@    s1 avalue rot 0
@    s1 avalue format general
@    s1 avalue prec 3
@    s1 avalue prepend ""
@    s1 avalue append ""
@    s1 avalue offset 0.000000 , 0.000000
@    s1 errorbar on
@    s1 errorbar place both
@    s1 errorbar color 2
@    s1 errorbar pattern 1
@    s1 errorbar size 1.000000
@    s1 errorbar linewidth 1.0
@    s1 errorbar linestyle 1
@    s1 errorbar riser linewidth 1.0
@    s1 errorbar riser linestyle 1
@    s1 errorbar riser clip off
@    s1 errorbar riser clip length 0.100000
@    s1 comment "1rmsf_1us_r9.xvg"
@    s1 legend  "Trajectory#2"
@target G0.S0
@type xy
1 0.4223
2 0.2596
3 0.1857
4 0.1846
5 0.1929
6 0.2279
7 0.2414
8 0.2694
9 0.293
10 0.2847
11 0.2594
12 0.2477
13 0.2529
14 0.2301
15 0.206
16 0.2278
17 0.2301
18 0.2031
19 0.1886
20 0.1645
21 0.171
22 0.1823
23 0.2199
24 0.2579
25 0.2687
26 0.2502
27 0.2525
28 0.2749
29 0.2645
30 0.2407
31 0.2258
32 0.2101
33 0.1887
34 0.1653
35 0.1626
36 0.1586
37 0.1122
38 0.1043
39 0.1018
40 0.1193
41 0.1494
42 0.174
43 0.2099
44 0.2436
45 0.2807
46 0.3063
47 0.282
48 0.2564
49 0.2225
50 0.1976
51 0.1635
52 0.13
53 0.1103
54 0.1032
55 0.1258
56 0.1672
57 0.2132
58 0.2755
59 0.2623
60 0.2489
61 0.1953
62 0.174
63 0.1459
64 0.1246
65 0.1222
66 0.1132
67 0.1353
68 0.1667
69 0.1777
70 0.1883
71 0.195
72 0.1646
73 0.1432
74 0.1152
75 0.1157
76 0.1199
77 0.1318
78 0.1206
79 0.1122
80 0.1299
81 0.1442
82 0.1396
83 0.1453
84 0.1706
85 0.1783
86 0.1897
87 0.2104
88 0.2229
89 0.2124
90 0.1966
91 0.1914
92 0.1963
93 0.1953
94 0.1872
95 0.1956
96 0.2098
97 0.2137
98 0.2021
99 0.186
100 0.1788
101 0.1541
102 0.1309
103 0.1177
104 0.11
105 0.1049
106 0.1168
107 0.1219
108 0.1595
109 0.1795
110 0.1638
111 0.1609
112 0.1214
113 0.1119
114 0.0986
115 0.0834
116 0.0841
117 0.0861
118 0.097
119 0.112
120 0.1219
121 0.1451
122 0.1233
123 0.0967
124 0.0865
125 0.0824
126 0.0826
127 0.0878
128 0.0864
129 0.0962
130 0.0966
131 0.0967
132 0.0874
133 0.0829
134 0.0901
135 0.092
136 0.0858
137 0.0875
138 0.0986
139 0.0974
140 0.0896
141 0.0947
142 0.1099
143 0.1125
144 0.1112
145 0.1286
146 0.1489
147 0.1473
148 0.1404
149 0.1533
150 0.1457
151 0.1255
152 0.101
153 0.0891
154 0.0833
155 0.0858
156 0.0928
157 0.1053
158 0.1516
159 0.1659
160 0.193
161 0.2238
162 0.2148
163 0.2879
164 0.4002
165 0.4264
166 0.398
167 0.3049
168 0.2398
169 0.2069
170 0.1925
171 0.1721
172 0.1326
173 0.1131
174 0.1078
175 0.1262
176 0.1832
177 0.1635
178 0.1306
179 0.1162
180 0.1139
181 0.12
182 0.1175
183 0.1192
184 0.1356
185 0.1565
186 0.1772
187 0.1687
188 0.1878
189 0.1788
190 0.1506
191 0.1415
192 0.1231
193 0.1176
194 0.1203
195 0.1179
196 0.1193
197 0.1401
198 0.154
199 0.1623
200 0.1557
201 0.1394
202 0.1269
203 0.1516
204 0.1425
205 0.1494
206 0.1534
207 0.1657
208 0.1545
209 0.1454
210 0.1503
211 0.1299
212 0.1141
213 0.1285
214 0.1275
215 0.1093
216 0.1175
217 0.1256
218 0.1077
219 0.104
220 0.1289
221 0.1364
222 0.1153
223 0.1054
224 0.0869
225 0.0825
226 0.0799
227 0.0916
228 0.0968
229 0.0862
230 0.0908
231 0.0884
232 0.0811
233 0.0879
234 0.0824
235 0.0796
236 0.0885
237 0.0939
238 0.0899
239 0.1062
240 0.1245
241 0.1234
242 0.1278
243 0.1161
244 0.1282
245 0.1153
246 0.0964
247 0.0927
248 0.0894
249 0.1
250 0.1116
251 0.1375
252 0.1324
253 0.1336
254 0.1294
255 0.1174
256 0.1076
257 0.1069
258 0.0974
259 0.0879
260 0.0972
261 0.1033
262 0.0998
263 0.1074
264 0.1281
265 0.1334
266 0.1429
267 0.1582
268 0.147
269 0.1517
270 0.1509
271 0.1604
272 0.1374
273 0.1199
274 0.1128
275 0.1135
276 0.1277
277 0.158
278 0.1715
279 0.1776
280 0.163
281 0.1815
282 0.1922
283 0.1713
284 0.1652
285 0.191
286 0.1952
287 0.1805
288 0.196
289 0.2212
290 0.2188
291 0.2079
292 0.1859
293 0.1727
294 0.1232
295 0.1016
296 0.0856
297 0.0819
298 0.0814
299 0.0999
300 0.1076
301 0.1292
302 0.16
303 0.2014
304 0.2288
305 0.2504
306 0.3134
307 0.3413
308 0.3355
309 0.3281
310 0.3259
311 0.3037
312 0.303
313 0.2882
314 0.2507
315 0.2374
316 0.2412
317 0.2155
318 0.1848
319 0.1868
320 0.1864
321 0.1593
322 0.1445
323 0.1563
324 0.1513
325 0.1301
326 0.1332
327 0.1481
328 0.1371
329 0.1184
330 0.1201
331 0.1348
332 0.1305
333 0.1086
334 0.0947
335 0.0935
336 0.0927
337 0.1108
338 0.1334
339 0.1623
340 0.1822
341 0.2002
342 0.2374
343 0.2636
344 0.2568
345 0.2467
346 0.2171
347 0.2237
348 0.2268
349 0.1937
350 0.178
351 0.1976
352 0.1926
353 0.1657
354 0.1767
355 0.199
356 0.188
357 0.1778
358 0.2039
359 0.2196
360 0.2097
361 0.207
362 0.18
363 0.1697
364 0.1517
365 0.1403
366 0.1419
367 0.1407
368 0.1551
369 0.1615
370 0.1875
371 0.2689
372 0.3215
373 0.3751
374 0.539
375 0.6699
376 0.7459
377 0.8014
378 0.8244
379 0.87
380 0.896
381 0.8991
382 0.7611
383 0.5722
384 0.4241
385 0.3076
386 0.2774
387 0.2812
388 0.246
389 0.1911
390 0.148
391 0.1376
392 0.1148
393 0.1127
394 0.1174
395 0.1279
396 0.1611
&
@target G0.S1
@type xy
1 0.4447
2 0.2161
3 0.1462
4 0.1343
5 0.1375
6 0.1622
7 0.1778
8 0.2054
9 0.2282
10 0.2337
11 0.2172
12 0.2125
13 0.215
14 0.1916
15 0.1684
16 0.1845
17 0.184
18 0.1625
19 0.1539
20 0.131
21 0.1341
22 0.1441
23 0.1717
24 0.1925
25 0.2091
26 0.1948
27 0.1891
28 0.1963
29 0.1843
30 0.1688
31 0.1601
32 0.1634
33 0.1585
34 0.1415
35 0.1395
36 0.135
37 0.1079
38 0.1018
39 0.0959
40 0.0962
41 0.1086
42 0.1224
43 0.1466
44 0.1741
45 0.2007
46 0.216
47 0.1946
48 0.1815
49 0.1576
50 0.1409
51 0.1186
52 0.1011
53 0.0922
54 0.0931
55 0.1076
56 0.1352
57 0.1639
58 0.196
59 0.2045
60 0.1996
61 0.1638
62 0.142
63 0.1191
64 0.1042
65 0.0992
66 0.0933
67 0.1039
68 0.1236
69 0.1351
70 0.1564
71 0.1839
72 0.1387
73 0.1242
74 0.0999
75 0.0977
76 0.0954
77 0.1051
78 0.0969
79 0.0849
80 0.0916
81 0.1017
82 0.1013
83 0.0959
84 0.1045
85 0.1145
86 0.1275
87 0.1384
88 0.1339
89 0.1295
90 0.1138
91 0.1224
92 0.1443
93 0.1402
94 0.1296
95 0.1621
96 0.1784
97 0.1589
98 0.1529
99 0.1268
100 0.1367
101 0.1121
102 0.0923
103 0.0854
104 0.0834
105 0.0831
106 0.0999
107 0.1064
108 0.1209
109 0.1328
110 0.1181
111 0.1139
112 0.0974
113 0.1015
114 0.0994
115 0.0893
116 0.0863
117 0.0785
118 0.0802
119 0.0867
120 0.0997
121 0.1196
122 0.1062
123 0.0927
124 0.0849
125 0.0816
126 0.0834
127 0.09
128 0.0948
129 0.1035
130 0.1104
131 0.1132
132 0.0996
133 0.0907
134 0.0935
135 0.0884
136 0.0812
137 0.0829
138 0.0898
139 0.084
140 0.0757
141 0.0805
142 0.0858
143 0.0825
144 0.0822
145 0.0938
146 0.1035
147 0.1012
148 0.1004
149 0.1168
150 0.1174
151 0.1015
152 0.0966
153 0.0899
154 0.0897
155 0.0951
156 0.1029
157 0.1191
158 0.1602
159 0.1756
160 0.1901
161 0.2091
162 0.2201
163 0.2612
164 0.3857
165 0.4401
166 0.437
167 0.4117
168 0.3365
169 0.2931
170 0.2552
171 0.1878
172 0.1529
173 0.114
174 0.1075
175 0.1058
176 0.1197
177 0.1422
178 0.1371
179 0.1202
180 0.1131
181 0.0991
182 0.0849
183 0.0791
184 0.0859
185 0.0867
186 0.0951
187 0.0988
188 0.116
189 0.1208
190 0.0989
191 0.0857
192 0.0814
193 0.0834
194 0.0832
195 0.0901
196 0.094
197 0.1008
198 0.1082
199 0.094
200 0.1025
201 0.1119
202 0.0955
203 0.0894
204 0.1047
205 0.1155
206 0.1134
207 0.1463
208 0.1537
209 0.1219
210 0.1081
211 0.0934
212 0.0879
213 0.0971
214 0.0944
215 0.0847
216 0.094
217 0.103
218 0.0892
219 0.0889
220 0.1089
221 0.1171
222 0.0988
223 0.0885
224 0.072
225 0.0672
226 0.0655
227 0.0691
228 0.0728
229 0.0753
230 0.0763
231 0.073
232 0.067
233 0.0683
234 0.0651
235 0.0697
236 0.072
237 0.0766
238 0.0789
239 0.0908
240 0.1021
241 0.104
242 0.1108
243 0.1013
244 0.1117
245 0.0997
246 0.0833
247 0.0787
248 0.0757
249 0.0827
250 0.0931
251 0.1179
252 0.1223
253 0.131
254 0.1169
255 0.0951
256 0.0916
257 0.0948
258 0.0812
259 0.0735
260 0.0843
261 0.0845
262 0.0752
263 0.0838
264 0.0999
265 0.0976
266 0.0986
267 0.1127
268 0.11
269 0.12
270 0.124
271 0.133
272 0.1173
273 0.1036
274 0.0994
275 0.102
276 0.1156
277 0.1502
278 0.1549
279 0.1531
280 0.1383
281 0.1461
282 0.152
283 0.1327
284 0.1244
285 0.1405
286 0.1425
287 0.1303
288 0.1433
289 0.1632
290 0.1621
291 0.1557
292 0.1346
293 0.1196
294 0.094
295 0.0835
296 0.0693
297 0.0618
298 0.059
299 0.0648
300 0.0728
301 0.0901
302 0.1095
303 0.1705
304 0.1919
305 0.2038
306 0.2095
307 0.3137
308 0.326
309 0.3267
310 0.3183
311 0.3087
312 0.3072
313 0.2907
314 0.268
315 0.2669
316 0.2678
317 0.2475
318 0.1284
319 0.1343
320 0.1352
321 0.1171
322 0.1053
323 0.1168
324 0.1168
325 0.0991
326 0.1036
327 0.1195
328 0.1094
329 0.0999
330 0.1049
331 0.1211
332 0.1101
333 0.0866
334 0.0725
335 0.0689
336 0.0662
337 0.0786
338 0.0887
339 0.1072
340 0.1217
341 0.1405
342 0.1714
343 0.1857
344 0.1853
345 0.1831
346 0.168
347 0.1795
348 0.1757
349 0.1474
350 0.1462
351 0.1615
352 0.1494
353 0.1322
354 0.1484
355 0.1599
356 0.1454
357 0.1435
358 0.1693
359 0.1756
360 0.1642
361 0.1714
362 0.1475
363 0.1399
364 0.13
365 0.123
366 0.1281
367 0.1374
368 0.1764
369 0.1809
370 0.1895
371 0.2309
372 0.2337
373 0.2628
374 0.3189
375 0.4096
376 0.4948
377 0.6059
378 0.6765
379 0.7373
380 0.7471
381 0.7255
382 0.6074
383 0.4953
384 0.4635
385 0.39
386 0.2916
387 0.2348
388 0.1765
389 0.1375
390 0.11
391 0.1034
392 0.0925
393 0.093
394 0.0953
395 0.1091
396 0.1409
&
