# Supplementary material for: c-di-GMP inhibits rRNA methylation and impairs ribosome assembly in the presence of kanamycin
Source: EMBO Rep. 2025 Jan 27;26(5):1367–84. doi: 10.1038/s44319-025-00377-w (PMC11894153; doi:10.1038/s44319-025-00377-w)
Supplement: Supplementary file 8 — Source data Fig. 4 [file 44319_2025_377_MOESM8_ESM.zip › Source data Figure 4/4B/Fig.3B rmsd_2us.xvg]

# Grace project file
#
@version 50125
@page size 792, 612
@page scroll 5%
@page inout 5%
@link page off
@map font 0 to "Times-Roman", "Times-Roman"
@map font 1 to "Times-Italic", "Times-Italic"
@map font 2 to "Times-Bold", "Times-Bold"
@map font 3 to "Times-BoldItalic", "Times-BoldItalic"
@map font 4 to "Helvetica", "Helvetica"
@map font 5 to "Helvetica-Oblique", "Helvetica-Oblique"
@map font 6 to "Helvetica-Bold", "Helvetica-Bold"
@map font 7 to "Helvetica-BoldOblique", "Helvetica-BoldOblique"
@map font 8 to "Courier", "Courier"
@map font 9 to "Courier-Oblique", "Courier-Oblique"
@map font 10 to "Courier-Bold", "Courier-Bold"
@map font 11 to "Courier-BoldOblique", "Courier-BoldOblique"
@map font 12 to "Symbol", "Symbol"
@map font 13 to "ZapfDingbats", "ZapfDingbats"
@map color 0 to (255, 255, 255), "white"
@map color 1 to (0, 0, 0), "black"
@map color 2 to (255, 0, 0), "red"
@map color 3 to (0, 255, 0), "green"
@map color 4 to (0, 0, 255), "blue"
@map color 5 to (255, 255, 0), "yellow"
@map color 6 to (188, 143, 143), "brown"
@map color 7 to (220, 220, 220), "grey"
@map color 8 to (148, 0, 211), "violet"
@map color 9 to (0, 255, 255), "cyan"
@map color 10 to (255, 0, 255), "magenta"
@map color 11 to (255, 165, 0), "orange"
@map color 12 to (114, 33, 188), "indigo"
@map color 13 to (103, 7, 72), "maroon"
@map color 14 to (64, 224, 208), "turquoise"
@map color 15 to (0, 139, 0), "green4"
@reference date 0
@date wrap off
@date wrap year 1950
@default linewidth 1.0
@default linestyle 1
@default color 1
@default pattern 1
@default font 0
@default char size 1.000000
@default symbol size 1.000000
@default sformat "%.8g"
@background color 0
@page background fill on
@timestamp off
@timestamp 0.03, 0.03
@timestamp color 1
@timestamp rot 0
@timestamp font 0
@timestamp char size 1.000000
@timestamp def "Fri Sep  8 14:59:51 2023"
@r0 off
@link r0 to g0
@r0 type above
@r0 linestyle 1
@r0 linewidth 1.0
@r0 color 1
@r0 line 0, 0, 0, 0
@r1 off
@link r1 to g0
@r1 type above
@r1 linestyle 1
@r1 linewidth 1.0
@r1 color 1
@r1 line 0, 0, 0, 0
@r2 off
@link r2 to g0
@r2 type above
@r2 linestyle 1
@r2 linewidth 1.0
@r2 color 1
@r2 line 0, 0, 0, 0
@r3 off
@link r3 to g0
@r3 type above
@r3 linestyle 1
@r3 linewidth 1.0
@r3 color 1
@r3 line 0, 0, 0, 0
@r4 off
@link r4 to g0
@r4 type above
@r4 linestyle 1
@r4 linewidth 1.0
@r4 color 1
@r4 line 0, 0, 0, 0
@g0 on
@g0 hidden false
@g0 type XY
@g0 stacked false
@g0 bar hgap 0.000000
@g0 fixedpoint off
@g0 fixedpoint type 0
@g0 fixedpoint xy 0.000000, 0.000000
@g0 fixedpoint format general general
@g0 fixedpoint prec 6, 6
@with g0
@    world 0, 0, 2, 0.70001
@    stack world 0, 0, 0, 0
@    znorm 1
@    view 0.150000, 0.500000, 1.144118, 0.850000
@    title ""
@    title font 0
@    title size 1.500000
@    title color 1
@    subtitle ""
@    subtitle font 0
@    subtitle size 1.000000
@    subtitle color 1
@    xaxes scale Normal
@    yaxes scale Normal
@    xaxes invert off
@    yaxes invert off
@    xaxis  on
@    xaxis  type zero false
@    xaxis  offset 0.000000 , 0.000000
@    xaxis  bar on
@    xaxis  bar color 1
@    xaxis  bar linestyle 1
@    xaxis  bar linewidth 1.0
@    xaxis  label ""
@    xaxis  label layout para
@    xaxis  label place auto
@    xaxis  label char size 1.000000
@    xaxis  label font 0
@    xaxis  label color 1
@    xaxis  label place normal
@    xaxis  tick on
@    xaxis  tick major 0.5
@    xaxis  tick minor ticks 1
@    xaxis  tick default 6
@    xaxis  tick place rounded true
@    xaxis  tick in
@    xaxis  tick major size 1.000000
@    xaxis  tick major color 1
@    xaxis  tick major linewidth 1.0
@    xaxis  tick major linestyle 1
@    xaxis  tick major grid off
@    xaxis  tick minor color 1
@    xaxis  tick minor linewidth 1.0
@    xaxis  tick minor linestyle 1
@    xaxis  tick minor grid off
@    xaxis  tick minor size 0.500000
@    xaxis  ticklabel on
@    xaxis  ticklabel format general
@    xaxis  ticklabel prec 5
@    xaxis  ticklabel formula ""
@    xaxis  ticklabel append ""
@    xaxis  ticklabel prepend ""
@    xaxis  ticklabel angle 0
@    xaxis  ticklabel skip 0
@    xaxis  ticklabel stagger 0
@    xaxis  ticklabel place normal
@    xaxis  ticklabel offset auto
@    xaxis  ticklabel offset 0.000000 , 0.010000
@    xaxis  ticklabel start type auto
@    xaxis  ticklabel start 0.000000
@    xaxis  ticklabel stop type auto
@    xaxis  ticklabel stop 0.000000
@    xaxis  ticklabel char size 0.000000
@    xaxis  ticklabel font 0
@    xaxis  ticklabel color 1
@    xaxis  tick place both
@    xaxis  tick spec type none
@    yaxis  on
@    yaxis  type zero false
@    yaxis  offset 0.000000 , 0.000000
@    yaxis  bar on
@    yaxis  bar color 1
@    yaxis  bar linestyle 1
@    yaxis  bar linewidth 1.0
@    yaxis  label "RMSD (nm)"
@    yaxis  label layout para
@    yaxis  label place auto
@    yaxis  label char size 1.000000
@    yaxis  label font 0
@    yaxis  label color 1
@    yaxis  label place normal
@    yaxis  tick on
@    yaxis  tick major 0.1
@    yaxis  tick minor ticks 1
@    yaxis  tick default 6
@    yaxis  tick place rounded true
@    yaxis  tick in
@    yaxis  tick major size 1.000000
@    yaxis  tick major color 1
@    yaxis  tick major linewidth 1.0
@    yaxis  tick major linestyle 1
@    yaxis  tick major grid off
@    yaxis  tick minor color 1
@    yaxis  tick minor linewidth 1.0
@    yaxis  tick minor linestyle 1
@    yaxis  tick minor grid off
@    yaxis  tick minor size 0.500000
@    yaxis  ticklabel on
@    yaxis  ticklabel format general
@    yaxis  ticklabel prec 5
@    yaxis  ticklabel formula ""
@    yaxis  ticklabel append ""
@    yaxis  ticklabel prepend ""
@    yaxis  ticklabel angle 0
@    yaxis  ticklabel skip 0
@    yaxis  ticklabel stagger 0
@    yaxis  ticklabel place normal
@    yaxis  ticklabel offset auto
@    yaxis  ticklabel offset 0.000000 , 0.010000
@    yaxis  ticklabel start type auto
@    yaxis  ticklabel start 0.000000
@    yaxis  ticklabel stop type auto
@    yaxis  ticklabel stop 0.000000
@    yaxis  ticklabel char size 1.000000
@    yaxis  ticklabel font 0
@    yaxis  ticklabel color 1
@    yaxis  tick place both
@    yaxis  tick spec type none
@    altxaxis  off
@    altyaxis  off
@    legend on
@    legend loctype view
@    legend 0.922, 0.85
@    legend box color 1
@    legend box pattern 1
@    legend box linewidth 1.0
@    legend box linestyle 1
@    legend box fill color 0
@    legend box fill pattern 1
@    legend font 0
@    legend char size 1.000000
@    legend color 1
@    legend length 4
@    legend vgap 1
@    legend hgap 1
@    legend invert false
@    frame type 0
@    frame linestyle 1
@    frame linewidth 1.0
@    frame color 1
@    frame pattern 1
@    frame background color 0
@    frame background pattern 0
@    s0 hidden false
@    s0 type xy
@    s0 symbol 0
@    s0 symbol size 1.000000
@    s0 symbol color 1
@    s0 symbol pattern 1
@    s0 symbol fill color 1
@    s0 symbol fill pattern 0
@    s0 symbol linewidth 1.0
@    s0 symbol linestyle 1
@    s0 symbol char 65
@    s0 symbol char font 0
@    s0 symbol skip 0
@    s0 line type 1
@    s0 line linestyle 1
@    s0 line linewidth 1.0
@    s0 line color 1
@    s0 line pattern 1
@    s0 baseline type 0
@    s0 baseline off
@    s0 dropline off
@    s0 fill type 0
@    s0 fill rule 0
@    s0 fill color 1
@    s0 fill pattern 1
@    s0 avalue off
@    s0 avalue type 2
@    s0 avalue char size 1.000000
@    s0 avalue font 0
@    s0 avalue color 1
@    s0 avalue rot 0
@    s0 avalue format general
@    s0 avalue prec 3
@    s0 avalue prepend ""
@    s0 avalue append ""
@    s0 avalue offset 0.000000 , 0.000000
@    s0 errorbar on
@    s0 errorbar place both
@    s0 errorbar color 1
@    s0 errorbar pattern 1
@    s0 errorbar size 1.000000
@    s0 errorbar linewidth 1.0
@    s0 errorbar linestyle 1
@    s0 errorbar riser linewidth 1.0
@    s0 errorbar riser linestyle 1
@    s0 errorbar riser clip off
@    s0 errorbar riser clip length 0.100000
@    s0 comment "1rmsd_3us_r1.xvg"
@    s0 legend  "Trajectory#1"
@g1 on
@g1 hidden false
@g1 type XY
@g1 stacked false
@g1 bar hgap 0.000000
@g1 fixedpoint off
@g1 fixedpoint type 0
@g1 fixedpoint xy 0.000000, 0.000000
@g1 fixedpoint format general general
@g1 fixedpoint prec 6, 6
@with g1
@    world 0, 0, 2, 0.7
@    stack world 0, 0, 0, 0
@    znorm 1
@    view 0.150000, 0.150000, 1.144118, 0.500000
@    title ""
@    title font 0
@    title size 1.500000
@    title color 1
@    subtitle ""
@    subtitle font 0
@    subtitle size 1.000000
@    subtitle color 1
@    xaxes scale Normal
@    yaxes scale Normal
@    xaxes invert off
@    yaxes invert off
@    xaxis  on
@    xaxis  type zero false
@    xaxis  offset 0.000000 , 0.000000
@    xaxis  bar on
@    xaxis  bar color 1
@    xaxis  bar linestyle 1
@    xaxis  bar linewidth 1.0
@    xaxis  label "Time (\xm\0s)"
@    xaxis  label layout para
@    xaxis  label place auto
@    xaxis  label char size 1.000000
@    xaxis  label font 0
@    xaxis  label color 1
@    xaxis  label place normal
@    xaxis  tick on
@    xaxis  tick major 0.5
@    xaxis  tick minor ticks 1
@    xaxis  tick default 6
@    xaxis  tick place rounded true
@    xaxis  tick in
@    xaxis  tick major size 1.000000
@    xaxis  tick major color 1
@    xaxis  tick major linewidth 1.0
@    xaxis  tick major linestyle 1
@    xaxis  tick major grid off
@    xaxis  tick minor color 1
@    xaxis  tick minor linewidth 1.0
@    xaxis  tick minor linestyle 1
@    xaxis  tick minor grid off
@    xaxis  tick minor size 0.500000
@    xaxis  ticklabel on
@    xaxis  ticklabel format general
@    xaxis  ticklabel prec 5
@    xaxis  ticklabel formula ""
@    xaxis  ticklabel append ""
@    xaxis  ticklabel prepend ""
@    xaxis  ticklabel angle 0
@    xaxis  ticklabel skip 0
@    xaxis  ticklabel stagger 0
@    xaxis  ticklabel place normal
@    xaxis  ticklabel offset auto
@    xaxis  ticklabel offset 0.000000 , 0.010000
@    xaxis  ticklabel start type auto
@    xaxis  ticklabel start 0.000000
@    xaxis  ticklabel stop type auto
@    xaxis  ticklabel stop 0.000000
@    xaxis  ticklabel char size 1.000000
@    xaxis  ticklabel font 0
@    xaxis  ticklabel color 1
@    xaxis  tick place both
@    xaxis  tick spec type none
@    yaxis  on
@    yaxis  type zero false
@    yaxis  offset 0.000000 , 0.000000
@    yaxis  bar on
@    yaxis  bar color 1
@    yaxis  bar linestyle 1
@    yaxis  bar linewidth 1.0
@    yaxis  label "RMSD (nm)"
@    yaxis  label layout para
@    yaxis  label place auto
@    yaxis  label char size 1.000000
@    yaxis  label font 0
@    yaxis  label color 1
@    yaxis  label place normal
@    yaxis  tick on
@    yaxis  tick major 0.1
@    yaxis  tick minor ticks 1
@    yaxis  tick default 6
@    yaxis  tick place rounded true
@    yaxis  tick in
@    yaxis  tick major size 1.000000
@    yaxis  tick major color 1
@    yaxis  tick major linewidth 1.0
@    yaxis  tick major linestyle 1
@    yaxis  tick major grid off
@    yaxis  tick minor color 1
@    yaxis  tick minor linewidth 1.0
@    yaxis  tick minor linestyle 1
@    yaxis  tick minor grid off
@    yaxis  tick minor size 0.500000
@    yaxis  ticklabel on
@    yaxis  ticklabel format general
@    yaxis  ticklabel prec 5
@    yaxis  ticklabel formula ""
@    yaxis  ticklabel append ""
@    yaxis  ticklabel prepend ""
@    yaxis  ticklabel angle 0
@    yaxis  ticklabel skip 0
@    yaxis  ticklabel stagger 0
@    yaxis  ticklabel place normal
@    yaxis  ticklabel offset auto
@    yaxis  ticklabel offset 0.000000 , 0.010000
@    yaxis  ticklabel start type auto
@    yaxis  ticklabel start 0.000000
@    yaxis  ticklabel stop type auto
@    yaxis  ticklabel stop 0.000000
@    yaxis  ticklabel char size 1.000000
@    yaxis  ticklabel font 0
@    yaxis  ticklabel color 1
@    yaxis  tick place both
@    yaxis  tick spec type none
@    altxaxis  off
@    altyaxis  off
@    legend on
@    legend loctype view
@    legend 0.919, 0.5
@    legend box color 1
@    legend box pattern 1
@    legend box linewidth 1.0
@    legend box linestyle 1
@    legend box fill color 0
@    legend box fill pattern 1
@    legend font 0
@    legend char size 1.000000
@    legend color 1
@    legend length 4
@    legend vgap 1
@    legend hgap 1
@    legend invert false
@    frame type 0
@    frame linestyle 1
@    frame linewidth 1.0
@    frame color 1
@    frame pattern 1
@    frame background color 0
@    frame background pattern 0
@    s1 hidden false
@    s1 type xy
@    s1 symbol 0
@    s1 symbol size 1.000000
@    s1 symbol color 2
@    s1 symbol pattern 1
@    s1 symbol fill color 2
@    s1 symbol fill pattern 0
@    s1 symbol linewidth 1.0
@    s1 symbol linestyle 1
@    s1 symbol char 65
@    s1 symbol char font 0
@    s1 symbol skip 0
@    s1 line type 1
@    s1 line linestyle 1
@    s1 line linewidth 1.0
@    s1 line color 2
@    s1 line pattern 1
@    s1 baseline type 0
@    s1 baseline off
@    s1 dropline off
@    s1 fill type 0
@    s1 fill rule 0
@    s1 fill color 1
@    s1 fill pattern 1
@    s1 avalue off
@    s1 avalue type 2
@    s1 avalue char size 1.000000
@    s1 avalue font 0
@    s1 avalue color 1
@    s1 avalue rot 0
@    s1 avalue format general
@    s1 avalue prec 3
@    s1 avalue prepend ""
@    s1 avalue append ""
@    s1 avalue offset 0.000000 , 0.000000
@    s1 errorbar on
@    s1 errorbar place both
@    s1 errorbar color 2
@    s1 errorbar pattern 1
@    s1 errorbar size 1.000000
@    s1 errorbar linewidth 1.0
@    s1 errorbar linestyle 1
@    s1 errorbar riser linewidth 1.0
@    s1 errorbar riser linestyle 1
@    s1 errorbar riser clip off
@    s1 errorbar riser clip length 0.100000
@    s1 comment "copy of set G0.S1"
@    s1 legend  "Trajectory#2"
@target G0.S0
@type xy
0 4.2e-06
4e-05 0.0890817
8e-05 0.0904495
0.00012 0.1131926
0.00016 0.1171412
0.0002 0.1218424
0.00024 0.1560896
0.00028 0.1468674
0.00032 0.1309376
0.00036 0.1442597
0.0004 0.1536623
0.00044 0.1674864
0.00048 0.1726485
0.00052 0.1813381
0.00056 0.1593268
0.0006 0.1465284
0.00064 0.1466898
0.00068 0.1337971
0.00072 0.1485811
0.0007600001 0.1579915
0.0008 0.1825363
0.00084 0.1812708
0.0008800001 0.1860732
0.00092 0.1705891
0.00096 0.1743692
0.001 0.158941
0.0010400001 0.1765705
0.00108 0.1727032
0.00112 0.1659021
0.0011600001 0.1646877
0.0012 0.1569168
0.00124 0.2005087
0.0012800001 0.1987796
0.0013200001 0.192712
0.00136 0.1825711
0.0014000001 0.1816914
0.0014400001 0.1868283
0.00148 0.1855072
0.0015200001 0.1988927
0.0015600001 0.1817085
0.0016 0.1730303
0.0016400001 0.1735733
0.0016800001 0.1799464
0.00172 0.1849565
0.0017600001 0.1821415
0.0018000001 0.1939427
0.00184 0.2055218
0.0018800001 0.2095742
0.0019200001 0.2356409
0.00196 0.2235605
0.002 0.2337457
0.0020400002 0.2472825
0.0020800002 0.2353664
0.0021200001 0.2349052
0.0021600001 0.2404431
0.0022 0.2443095
0.00224 0.2468744
0.0022800002 0.2308052
0.0023200002 0.2334537
0.0023600001 0.2591707
0.0024000001 0.2530304
0.0024400001 0.2502605
0.00248 0.2561563
0.0025200002 0.2500571
0.0025600002 0.2271402
0.0026000001 0.230786
0.0026400001 0.2278309
0.0026800001 0.2176748
0.00272 0.1880161
0.0027600002 0.2318574
0.0028000002 0.2312582
0.0028400002 0.24471
0.0028800001 0.2173996
0.0029200001 0.2111318
0.00296 0.2288568
0.0030000002 0.1900762
0.0030400002 0.1994021
0.0030800002 0.2034973
0.0031200001 0.2080971
0.0031600001 0.269297
0.0032 0.2409892
0.0032400002 0.2395515
0.0032800002 0.2414831
0.0033200002 0.2189138
0.0033600001 0.2197532
0.0034000001 0.2359511
0.0034400001 0.2351451
0.0034800003 0.2404243
0.0035200002 0.2096848
0.0035600002 0.2337375
0.0036000001 0.2382033
0.0036400001 0.2455752
0.0036800001 0.2528168
0.0037200003 0.2431164
0.0037600002 0.2205436
0.0038000002 0.2320837
0.0038400002 0.2160458
0.0038800001 0.2292902
0.0039200001 0.1974805
0.0039600003 0.2039514
0.004 0.2140441
0.00404 0.2190222
0.0040800004 0.2036277
0.0041200004 0.2346844
0.0041600003 0.2570377
0.0042000003 0.2520064
0.0042400002 0.2593978
0.0042800002 0.2596744
0.0043200002 0.2774783
0.0043600001 0.2423587
0.0044000001 0.2483698
0.0044400001 0.2526072
0.00448 0.2700426
0.00452 0.2646708
0.0045600004 0.2539957
0.0046000004 0.2859612
0.0046400003 0.2960459
0.0046800003 0.3009031
0.0047200003 0.2432342
0.0047600002 0.2729685
0.0048000002 0.2412679
0.0048400002 0.2365743
0.0048800001 0.2456656
0.0049200001 0.2563783
0.00496 0.2260225
0.005 0.2437676
0.0050400004 0.2611645
0.0050800004 0.2814232
0.0051200004 0.2657281
0.0051600003 0.2479945
0.0052000003 0.2631676
0.0052400002 0.267892
0.0052800002 0.278678
0.0053200002 0.3125465
0.0053600001 0.2796985
0.0054000001 0.2643909
0.0054400001 0.2453182
0.0054800005 0.2422755
0.0055200005 0.2355266
0.0055600004 0.2611371
0.0056000004 0.2404966
0.0056400003 0.2597774
0.0056800003 0.2583908
0.0057200003 0.2654712
0.0057600002 0.2757441
0.0058000002 0.2704979
0.0058400002 0.2724023
0.0058800001 0.2620763
0.0059200001 0.269743
0.0059600005 0.2546376
0.0060000005 0.2541839
0.0060400004 0.2708545
0.0060800004 0.2826688
0.0061200004 0.3094874
0.0061600003 0.2860907
0.0062000003 0.2768154
0.0062400002 0.2667268
0.0062800002 0.2938446
0.0063200002 0.3053623
0.0063600001 0.2935769
0.0064000001 0.311168
0.0064400005 0.2903613
0.0064800005 0.2663013
0.0065200005 0.2981606
0.0065600004 0.2834334
0.0066000004 0.2188078
0.0066400003 0.2876275
0.0066800003 0.2616673
0.0067200003 0.2552633
0.0067600002 0.28651
0.0068000002 0.2342504
0.0068400002 0.2548587
0.0068800001 0.2317832
0.0069200006 0.2440694
0.0069600005 0.2302675
0.0070000005 0.2485493
0.0070400004 0.283309
0.0070800004 0.2507418
0.0071200004 0.2868791
0.0071600003 0.2731171
0.0072000003 0.2465502
0.0072400002 0.2499241
0.0072800002 0.266387
0.0073200002 0.2734033
0.0073600001 0.2521709
0.0074000006 0.2829497
0.0074400005 0.2524489
0.0074800005 0.2836914
0.0075200005 0.2665313
0.0075600004 0.2595891
0.0076000004 0.2684619
0.0076400003 0.2852826
0.0076800003 0.2657126
0.0077200003 0.2661454
0.0077600002 0.2589292
0.0078000002 0.2741752
0.0078400002 0.2456465
0.0078800006 0.2550111
0.0079200006 0.2591971
0.0079600005 0.2650162
0.008 0.2892878
0.00804 0.2811354
0.0080799999 0.2867874
0.0081200008 0.2517179
0.0081600008 0.2658099
0.0082000008 0.2793483
0.0082400007 0.2523261
0.0082800007 0.2599456
0.0083200006 0.2790965
0.0083600006 0.2887772
0.0084000006 0.2975472
0.0084400005 0.2937823
0.0084800005 0.2870781
0.0085200005 0.3393697
0.0085600004 0.3152982
0.0086000004 0.3134884
0.0086400003 0.297638
0.0086800003 0.2971686
0.0087200003 0.3023447
0.0087600002 0.2854748
0.0088000002 0.279514
0.0088400002 0.2641027
0.0088800001 0.2775607
0.0089200001 0.2659888
0.00896 0.2480665
0.009 0.2804282
0.00904 0.2718178
0.0090800009 0.2502283
0.0091200008 0.2724399
0.0091600008 0.2395423
0.0092000008 0.2523777
0.0092400007 0.2582785
0.0092800007 0.2765199
0.0093200006 0.2664086
0.0093600006 0.2843114
0.0094000006 0.2908293
0.0094400005 0.2606004
0.0094800005 0.269302
0.0095200005 0.2844896
0.0095600004 0.2888581
0.0096000004 0.2869144
0.0096400003 0.282615
0.0096800003 0.2768226
0.0097200003 0.2470564
0.0097600002 0.2653072
0.0098000002 0.2794559
0.0098400002 0.2896808
0.0098800001 0.2912899
0.0099200001 0.2755311
0.00996 0.2487639
0.01 0.2496261
0.010040001 0.2855271
0.010080001 0.3036104
0.010120001 0.2966892
0.010160001 0.2651882
0.010200001 0.2925396
0.010240001 0.2898071
0.010280001 0.2787606
0.010320001 0.2931175
0.010360001 0.2679034
0.010400001 0.2788559
0.010440001 0.2661243
0.01048 0.2804756
0.01052 0.2880649
0.01056 0.2883407
0.0106 0.2933416
0.01064 0.3080085
0.01068 0.3327016
0.01072 0.3049706
0.01076 0.3163611
0.0108 0.3218557
0.01084 0.3178519
0.01088 0.3134008
0.01092 0.3055039
0.010960001 0.2732809
0.011000001 0.2802386
0.011040001 0.2873505
0.011080001 0.254962
0.011120001 0.3043019
0.011160001 0.3058082
0.011200001 0.2978509
0.011240001 0.2715598
0.011280001 0.2954951
0.011320001 0.312506
0.011360001 0.2621154
0.011400001 0.2945741
0.011440001 0.2974237
0.01148 0.2991308
0.011520001 0.3036411
0.01156 0.3128442
0.0116 0.2896555
0.01164 0.2837397
0.01168 0.279294
0.01172 0.2686433
0.01176 0.2878901
0.0118 0.3288835
0.01184 0.2984929
0.01188 0.2838672
0.011920001 0.2614257
0.011960001 0.2736014
0.012000001 0.2563158
0.012040001 0.2544538
0.012080001 0.2669593
0.012120001 0.2620643
0.012160001 0.2394153
0.012200001 0.246833
0.012240001 0.2445731
0.012280001 0.2373622
0.012320001 0.2509116
0.012360001 0.2827762
0.012400001 0.2545333
0.012440001 0.2633775
0.01248 0.2390705
0.01252 0.2447143
0.01256 0.2422918
0.0126 0.2497102
0.01264 0.2398334
0.01268 0.2487401
0.01272 0.2440846
0.01276 0.2437653
0.0128 0.2478324
0.01284 0.2644496
0.012880001 0.2449179
0.012920001 0.2914195
0.012960001 0.2948678
0.013000001 0.2936372
0.013040001 0.3014113
0.013080001 0.2856444
0.013120001 0.290119
0.013160001 0.2775561
0.013200001 0.2615684
0.013240001 0.289624
0.013280001 0.258613
0.013320001 0.2959383
0.013360001 0.2669705
0.013400001 0.2384217
0.013440001 0.2375884
0.01348 0.2540912
0.013520001 0.250675
0.01356 0.2405702
0.0136 0.2349263
0.01364 0.2583312
0.01368 0.2752257
0.01372 0.2725539
0.01376 0.2519762
0.0138 0.2897737
0.013840001 0.2742029
0.013880001 0.2721446
0.013920001 0.2764072
0.013960001 0.2710882
0.014000001 0.2589398
0.014040001 0.2272049
0.014080001 0.2483037
0.014120001 0.2459112
0.014160001 0.2506316
0.014200001 0.2173321
0.014240001 0.2342611
0.014280001 0.237535
0.014320001 0.2270585
0.014360001 0.2541444
0.014400001 0.2593389
0.014440001 0.2518526
0.01448 0.2439447
0.01452 0.2805238
0.01456 0.2602502
0.0146 0.2531932
0.01464 0.2511983
0.01468 0.2356323
0.01472 0.2646156
0.01476 0.2167636
0.014800001 0.2300378
0.014840001 0.1936259
0.014880001 0.2365856
0.014920001 0.2689161
0.014960001 0.2680213
0.015000001 0.2471189
0.015040001 0.2402337
0.015080001 0.22343
0.015120001 0.255291
0.015160001 0.2460654
0.015200001 0.2120595
0.015240001 0.2451999
0.015280001 0.2404795
0.015320001 0.2684287
0.015360001 0.2626498
0.015400001 0.2474825
0.015440001 0.223106
0.01548 0.2225266
0.015520001 0.2355215
0.01556 0.2247942
0.0156 0.2329331
0.01564 0.268812
0.01568 0.2544821
0.015720001 0.2667354
0.015760001 0.2663333
0.015800001 0.2472095
0.015840001 0.2154314
0.015880001 0.2442831
0.015920001 0.2765536
0.015960001 0.2463686
0.016 0.2542261
0.016040001 0.2627115
0.01608 0.2736378
0.016120001 0.281979
0.01616 0.2655807
0.016200001 0.2522127
0.016240002 0.272565
0.016280001 0.2998602
0.016320002 0.2465277
0.016360001 0.2771312
0.016400001 0.29066
0.01644 0.2572029
0.016480001 0.25658
0.01652 0.2871617
0.016560001 0.2833467
0.0166 0.2908091
0.016640001 0.259255
0.01668 0.3150879
0.016720001 0.2776675
0.01676 0.2746221
0.016800001 0.2463016
0.01684 0.2539323
0.016880001 0.2628843
0.01692 0.2486713
0.016960001 0.2534414
0.017 0.2576307
0.017040001 0.2561167
0.01708 0.2487506
0.017120001 0.258651
0.017160002 0.2441741
0.017200001 0.2365485
0.017240002 0.232495
0.017280001 0.2447844
0.017320002 0.2571165
0.017360001 0.2670453
0.017400001 0.265627
0.017440001 0.2791391
0.017480001 0.2945039
0.01752 0.261116
0.017560001 0.267485
0.0176 0.2608102
0.017640001 0.2715308
0.01768 0.2554576
0.017720001 0.2877237
0.01776 0.2757326
0.017800001 0.2693382
0.01784 0.2709435
0.017880001 0.2527692
0.01792 0.2637766
0.017960001 0.2590216
0.018 0.2717949
0.018040001 0.2501812
0.01808 0.2750631
0.018120001 0.2780907
0.018160002 0.3048617
0.018200001 0.2899386
0.018240002 0.2501506
0.018280001 0.2674185
0.018320002 0.2595201
0.018360001 0.2686649
0.018400001 0.2393278
0.018440001 0.2432398
0.018480001 0.2588938
0.01852 0.2490558
0.018560001 0.2269587
0.0186 0.25193
0.018640001 0.2529185
0.01868 0.2636891
0.018720001 0.2563082
0.01876 0.2503614
0.018800001 0.2684876
0.01884 0.2791039
0.018880001 0.2840362
0.01892 0.2546686
0.018960001 0.2700028
0.019 0.2703942
0.019040001 0.2923738
0.019080002 0.2929337
0.019120001 0.2726534
0.019160002 0.2628646
0.019200001 0.2751786
0.019240002 0.2757639
0.019280001 0.2515144
0.019320002 0.2481326
0.019360001 0.2535783
0.019400001 0.2860582
0.019440001 0.2907667
0.019480001 0.2702672
0.01952 0.2738032
0.019560001 0.2606263
0.0196 0.2748426
0.019640001 0.244516
0.01968 0.2643508
0.019720001 0.2535425
0.01976 0.2535659
0.019800001 0.271442
0.01984 0.2743396
0.019880001 0.2523346
0.01992 0.2784429
0.019960001 0.2716238
0.02 0.2811468
0.020040001 0.2902678
0.020080002 0.2908465
0.020120001 0.2847471
0.020160002 0.2761183
0.020200001 0.2742706
0.020240002 0.2853379
0.020280001 0.2936831
0.020320002 0.2660102
0.020360001 0.3092546
0.020400001 0.2923338
0.02044 0.3021774
0.020480001 0.2557295
0.02052 0.3057074
0.020560001 0.2751125
0.0206 0.3120281
0.020640001 0.2919709
0.02068 0.2966086
0.020720001 0.279155
0.02076 0.2882885
0.020800001 0.2728098
0.02084 0.2884937
0.020880001 0.2728341
0.02092 0.276715
0.020960001 0.2588753
0.021000002 0.2725933
0.021040001 0.2640645
0.021080002 0.2694659
0.021120001 0.2806793
0.021160002 0.2700141
0.021200001 0.2692481
0.021240002 0.2673605
0.021280001 0.2778176
0.021320002 0.2561948
0.021360001 0.2665604
0.021400001 0.2738443
0.021440001 0.2909795
0.021480001 0.2969201
0.02152 0.281251
0.021560001 0.2852739
0.0216 0.3015172
0.021640001 0.2681172
0.02168 0.2681849
0.021720001 0.2949342
0.02176 0.2943057
0.021800001 0.3127789
0.02184 0.306923
0.021880001 0.2916346
0.021920002 0.3107765
0.021960001 0.3019336
0.022000002 0.3056779
0.022040001 0.311176
0.022080002 0.320734
0.022120001 0.2823004
0.022160002 0.3187987
0.022200001 0.3249348
0.022240002 0.316135
0.022280001 0.3086296
0.022320002 0.3219027
0.022360001 0.2831873
0.022400001 0.2752002
0.022440001 0.3064112
0.022480001 0.2892744
0.02252 0.2882222
0.022560001 0.2407189
0.0226 0.2890696
0.022640001 0.2770361
0.02268 0.2797683
0.022720001 0.2918475
0.02276 0.2925373
0.022800001 0.2834534
0.02284 0.3012357
0.022880001 0.2760206
0.022920002 0.2749531
0.022960001 0.2781774
0.023000002 0.2793384
0.023040001 0.2745708
0.023080002 0.2906629
0.023120001 0.276163
0.023160002 0.2924729
0.023200001 0.3115687
0.023240002 0.3243404
0.023280001 0.2982152
0.023320002 0.2998622
0.023360001 0.2914675
0.023400001 0.2927263
0.023440001 0.2872064
0.023480001 0.3279458
0.02352 0.3047411
0.023560001 0.2870694
0.0236 0.3040673
0.023640001 0.3180044
0.02368 0.3035225
0.023720001 0.2997345
0.02376 0.2888629
0.023800001 0.3115667
0.023840002 0.281689
0.023880001 0.3179581
0.023920002 0.2868857
0.023960001 0.3041239
0.024000002 0.3010591
0.024040001 0.2769
0.024080002 0.3028184
0.024120001 0.3221284
0.024160002 0.3388145
0.024200001 0.2984703
0.024240002 0.2968741
0.024280001 0.2942322
0.024320002 0.2862208
0.024360001 0.2869969
0.024400001 0.3180246
0.02444 0.3117254
0.024480001 0.3466198
0.02452 0.3283407
0.024560001 0.3132904
0.0246 0.3073378
0.024640001 0.3206759
0.02468 0.2748202
0.024720001 0.2939918
0.02476 0.272707
0.024800001 0.2722016
0.024840002 0.2890789
0.024880001 0.285691
0.024920002 0.3114352
0.024960001 0.3230669
0.025000002 0.3308459
0.025040001 0.3278175
0.025080002 0.3368292
0.025120001 0.3175173
0.025160002 0.2980214
0.025200001 0.2812733
0.025240002 0.2973171
0.025280001 0.2624962
0.025320002 0.2362013
0.025360001 0.2720161
0.025400001 0.2848913
0.025440001 0.2835217
0.025480001 0.2771295
0.02552 0.2692079
0.025560001 0.2891909
0.0256 0.2804242
0.025640001 0.241465
0.02568 0.2408539
0.025720001 0.2587538
0.025760002 0.2522093
0.025800001 0.2356821
0.025840002 0.2577217
0.025880001 0.2477083
0.025920002 0.2436618
0.025960001 0.2649888
0.026000002 0.2632168
0.026040001 0.2430949
0.026080002 0.2641692
0.026120001 0.2582778
0.026160002 0.249795
0.026200001 0.2497938
0.026240002 0.2491839
0.026280001 0.2787488
0.026320002 0.2619253
0.026360001 0.2654528
0.026400001 0.2413695
0.026440001 0.2630844
0.026480001 0.2597469
0.02652 0.2818138
0.026560001 0.279493
0.0266 0.2711243
0.026640001 0.2697435
0.026680002 0.2823653
0.026720001 0.2944359
0.026760002 0.2884973
0.026800001 0.3025895
0.026840002 0.2534272
0.026880001 0.2659385
0.026920002 0.2747581
0.026960001 0.285803
0.027000002 0.2678218
0.027040001 0.2687758
0.027080002 0.2693619
0.027120001 0.2649956
0.027160002 0.2647594
0.027200001 0.2422765
0.027240002 0.2273062
0.027280001 0.2188678
0.027320002 0.2464701
0.027360001 0.2329211
0.027400001 0.2461661
0.027440001 0.2412034
0.027480001 0.2228655
0.02752 0.2405101
0.027560001 0.2228161
0.0276 0.2155448
0.027640001 0.2064833
0.027680002 0.2040809
0.027720001 0.1995756
0.027760002 0.2157896
0.027800001 0.2107232
0.027840002 0.2332106
0.027880001 0.2168518
0.027920002 0.2284768
0.027960001 0.215123
0.028000002 0.2280771
0.028040001 0.2100574
0.028080002 0.2240279
0.028120001 0.2038364
0.028160002 0.227448
0.028200001 0.2365416
0.028240002 0.2562731
0.028280001 0.2223738
0.028320002 0.22549
0.028360001 0.2468843
0.028400001 0.2583112
0.02844 0.2472842
0.028480001 0.2400567
0.02852 0.2468006
0.028560001 0.2602067
0.028600002 0.2293018
0.028640001 0.247594
0.028680002 0.2312294
0.028720001 0.2395305
0.028760002 0.2377424
0.028800001 0.2294214
0.028840002 0.2305584
0.028880001 0.2442044
0.028920002 0.2609178
0.028960001 0.2336474
0.029000002 0.2418764
0.029040001 0.2688186
0.029080002 0.2579623
0.029120001 0.2874611
0.029160002 0.249449
0.029200001 0.2802759
0.029240002 0.2817736
0.029280001 0.2368323
0.029320002 0.2526544
0.029360001 0.2589186
0.029400001 0.3017539
0.029440001 0.3047672
0.029480001 0.2565165
0.02952 0.2919076
0.029560001 0.2737106
0.029600002 0.2456769
0.029640001 0.2572643
0.029680002 0.2554839
0.029720001 0.250078
0.029760002 0.2465938
0.029800001 0.2422763
0.029840002 0.2286711
0.029880001 0.23598
0.029920002 0.2375354
0.029960001 0.2588826
0.030000002 0.2579131
0.030040001 0.2682805
0.030080002 0.2590181
0.030120001 0.2233294
0.030160002 0.2558652
0.030200001 0.2248518
0.030240002 0.2310612
0.030280001 0.2429603
0.030320002 0.2403122
0.030360001 0.2419519
0.030400001 0.2501869
0.030440001 0.2557625
0.030480001 0.2487889
0.030520002 0.255574
0.030560001 0.2495769
0.030600002 0.2377782
0.030640001 0.2301077
0.030680002 0.2226311
0.030720001 0.2316379
0.030760002 0.2638294
0.030800001 0.2589007
0.030840002 0.2398654
0.030880001 0.2520188
0.030920002 0.2402931
0.030960001 0.2122586
0.031000002 0.2272685
0.031040001 0.2608662
0.031080002 0.2401397
0.031120001 0.2227335
0.031160002 0.2397628
0.031200001 0.2383473
0.031240002 0.2549849
0.031280001 0.2420925
0.031320002 0.2285734
0.031360001 0.2477585
0.031400001 0.2591647
0.031440002 0.2485585
0.031480001 0.2523194
0.031520002 0.2366772
0.031560001 0.2344172
0.031600002 0.2483582
0.031640001 0.2282505
0.031680002 0.2457328
0.031720001 0.2535658
0.031760002 0.2539374
0.031800001 0.2503864
0.031840002 0.2273717
0.031880001 0.2576906
0.031920002 0.2645211
0.031960001 0.2518477
0.032 0.2591059
0.032040001 0.2403679
0.032080002 0.2367036
0.032120003 0.2400602
0.03216 0.2377084
0.032200001 0.2543586
0.032240002 0.2493449
0.032280003 0.2312451
0.03232 0.2348691
0.032360001 0.2243152
0.032400002 0.2315759
0.032440002 0.2083743
0.032480003 0.2514563
0.032520001 0.2182643
0.032560001 0.2451993
0.032600002 0.2448372
0.032640003 0.2507682
0.03268 0.2700315
0.032720001 0.2140376
0.032760002 0.2231268
0.032800003 0.2441586
0.03284 0.2366529
0.032880001 0.2479763
0.032920002 0.2425457
0.032960003 0.2502145
0.033 0.2244491
0.033040001 0.2093491
0.033080002 0.2170623
0.033120003 0.2260975
0.03316 0.2192259
0.033200001 0.229939
0.033240002 0.20768
0.033280003 0.2202778
0.03332 0.2284797
0.033360001 0.2578687
0.033400002 0.2259963
0.033440002 0.215646
0.033480003 0.2552824
0.033520001 0.2323417
0.033560001 0.2279625
0.033600002 0.2434502
0.033640003 0.2589058
0.03368 0.267342
0.033720001 0.2364333
0.033760002 0.2516178
0.033800003 0.2671672
0.03384 0.2316057
0.033880001 0.240658
0.033920002 0.2241423
0.033960003 0.2342983
0.034 0.2833107
0.034040001 0.2778404
0.034080002 0.2285781
0.034120003 0.2295219
0.03416 0.2552631
0.034200001 0.2424942
0.034240002 0.2534123
0.034280003 0.2433126
0.034320004 0.2455806
0.034360001 0.2499435
0.034400001 0.2595145
0.034440002 0.2383852
0.034480003 0.2446551
0.034520001 0.2328402
0.034560001 0.2638791
0.034600002 0.2661361
0.034640003 0.2320375
0.03468 0.2399026
0.034720001 0.2128922
0.034760002 0.2102585
0.034800003 0.2368595
0.03484 0.2567499
0.034880001 0.2607265
0.034920002 0.2376224
0.034960003 0.2459047
0.035 0.2296755
0.035040001 0.2481462
0.035080002 0.2467753
0.035120003 0.2162162
0.03516 0.2445268
0.035200001 0.2326163
0.035240002 0.2364673
0.035280003 0.2529894
0.035320004 0.2518626
0.035360001 0.2869226
0.035400002 0.2372507
0.035440002 0.238899
0.035480003 0.2623157
0.035520001 0.2454464
0.035560001 0.2648947
0.035600002 0.2630927
0.035640003 0.2370807
0.03568 0.2583693
0.035720001 0.2316133
0.035760002 0.2335169
0.035800003 0.2293689
0.03584 0.2368922
0.035880001 0.256433
0.035920002 0.2720124
0.035960003 0.274519
0.036 0.2729424
0.036040001 0.2363598
0.036080002 0.2309972
0.036120003 0.2239668
0.03616 0.2408686
0.036200001 0.2507231
0.036240002 0.2573899
0.036280003 0.2397003
0.036320003 0.273858
0.036360001 0.3010887
0.036400002 0.3211391
0.036440002 0.2857118
0.036480003 0.2551154
0.036520001 0.2344169
0.036560001 0.2663984
0.036600002 0.2577894
0.036640003 0.2650571
0.03668 0.2652099
0.036720001 0.2777308
0.036760002 0.2741533
0.036800003 0.2619438
0.03684 0.259007
0.036880001 0.2367749
0.036920002 0.2935988
0.036960003 0.2880692
0.037 0.2823883
0.037040001 0.2715327
0.037080002 0.2759635
0.037120003 0.2719095
0.037160004 0.3354386
0.037200001 0.3011062
0.037240002 0.2743718
0.037280003 0.2582345
0.037320003 0.284182
0.037360001 0.2725196
0.037400001 0.2593237
0.037440002 0.284321
0.037480003 0.3068415
0.03752 0.3415099
0.037560001 0.3094608
0.037600002 0.3100558
0.037640003 0.3018054
0.03768 0.3116004
0.037720001 0.3059838
0.037760002 0.2811691
0.037800003 0.2655539
0.03784 0.2686324
0.037880001 0.3040058
0.037920002 0.3304652
0.037960003 0.3002123
0.038 0.3558698
0.038040001 0.3145291
0.038080002 0.316006
0.038120003 0.3012054
0.038160004 0.2706379
0.038200001 0.2540526
0.038240002 0.2371421
0.038280003 0.253027
0.038320003 0.251504
0.038360001 0.2419525
0.038400001 0.2474711
0.038440002 0.2308681
0.038480003 0.2135727
0.03852 0.2220441
0.038560001 0.2405583
0.038600002 0.2171153
0.038640003 0.2363592
0.03868 0.2408099
0.038720001 0.2360191
0.038760002 0.2426193
0.038800003 0.2486204
0.03884 0.2515671
0.038880001 0.2266257
0.038920002 0.2385865
0.038960003 0.2227981
0.039 0.2359307
0.039040001 0.2280929
0.039080002 0.2113042
0.039120003 0.2171191
0.039160004 0.200121
0.039200001 0.2058582
0.039240002 0.1966954
0.039280003 0.2125947
0.039320003 0.203192
0.039360001 0.2063787
0.039400001 0.2158069
0.039440002 0.2042833
0.039480003 0.2185713
0.03952 0.2254697
0.039560001 0.2094009
0.039600002 0.2427465
0.039640003 0.2564044
0.03968 0.2474325
0.039720001 0.239262
0.039760002 0.2504083
0.039800003 0.2300271
0.03984 0.2443778
0.039880001 0.2481111
0.039920002 0.2665715
0.039960003 0.2565888
0.04 0.2323735
0.040040001 0.1980292
0.040080002 0.2159549
0.040120003 0.2146565
0.040160004 0.2003431
0.040200001 0.2105811
0.040240002 0.2011461
0.040280003 0.2133476
0.040320003 0.2560793
0.040360001 0.2263418
0.040400001 0.2132818
0.040440002 0.223454
0.040480003 0.2049428
0.04052 0.2182113
0.040560001 0.1995376
0.040600002 0.1862068
0.040640003 0.1988646
0.04068 0.2021101
0.040720001 0.2265609
0.040760002 0.2405324
0.040800003 0.2307689
0.04084 0.2798958
0.040880001 0.2925048
0.040920002 0.2538305
0.040960003 0.2851949
0.041000004 0.310854
0.041040001 0.2884716
0.041080002 0.2875219
0.041120003 0.2951776
0.041160004 0.287419
0.041200001 0.2823089
0.041240002 0.3234967
0.041280003 0.2714247
0.041320004 0.266618
0.041360001 0.2534041
0.041400001 0.2731779
0.041440002 0.2919042
0.041480003 0.3051637
0.04152 0.3050978
0.041560001 0.261411
0.041600002 0.2694929
0.041640003 0.2559011
0.04168 0.2700788
0.041720001 0.255835
0.041760002 0.2793501
0.041800003 0.2688136
0.04184 0.2578687
0.041880001 0.2613789
0.041920002 0.2872673
0.041960003 0.3225911
0.042000004 0.2975971
0.042040001 0.2621548
0.042080002 0.2869946
0.042120003 0.270542
0.042160004 0.2663052
0.042200001 0.2727216
0.042240002 0.2985958
0.042280003 0.2633903
0.042320004 0.2900172
0.042360001 0.3125037
0.042400001 0.2993361
0.042440002 0.3075289
0.042480003 0.3130755
0.04252 0.2889442
0.042560001 0.330221
0.042600002 0.3465619
0.042640003 0.3538313
0.04268 0.3122945
0.042720001 0.3576365
0.042760002 0.3479005
0.042800003 0.3372484
0.04284 0.3360503
0.042880001 0.337596
0.042920002 0.3262696
0.042960003 0.3135557
0.043000004 0.3402943
0.043040001 0.2770899
0.043080002 0.2737426
0.043120003 0.2941434
0.043160004 0.3257419
0.043200001 0.2878639
0.043240002 0.2961335
0.043280003 0.3035422
0.043320004 0.278316
0.043360001 0.3283679
0.043400001 0.3130166
0.043440002 0.335262
0.043480003 0.3262332
0.04352 0.3311525
0.043560001 0.3026879
0.043600002 0.3296884
0.043640003 0.313265
0.04368 0.318047
0.043720001 0.3030907
0.043760002 0.322888
0.043800003 0.3313707
0.043840004 0.3178056
0.043880001 0.3114098
0.043920002 0.3296249
0.043960003 0.2955849
0.044000004 0.3408726
0.044040001 0.3334373
0.044080002 0.3136631
0.044120003 0.3146127
0.044160004 0.3141151
0.044200001 0.2660968
0.044240002 0.2651857
0.044280003 0.2798074
0.044320003 0.2643361
0.044360001 0.2599553
0.044400001 0.2666784
0.044440002 0.2566571
0.044480003 0.2524409
0.04452 0.2406093
0.044560001 0.2691187
0.044600002 0.2255063
0.044640003 0.2188879
0.04468 0.2378137
0.044720001 0.2422909
0.044760002 0.2609767
0.044800003 0.274354
0.044840004 0.2884648
0.044880001 0.3104505
0.044920002 0.267103
0.044960003 0.2695025
0.045000004 0.2633848
0.045040001 0.2590774
0.045080002 0.2980769
0.045120003 0.3011169
0.045160004 0.3065553
0.045200001 0.3280981
0.045240002 0.3111099
0.045280003 0.261293
0.045320003 0.2648386
0.045360001 0.248966
0.045400001 0.2824053
0.045440002 0.3194154
0.045480003 0.2713587
0.04552 0.2697684
0.045560001 0.2440133
0.045600002 0.2681566
0.045640003 0.2443944
0.04568 0.2310725
0.045720001 0.2371718
0.045760002 0.2311117
0.045800003 0.2396051
0.045840004 0.284624
0.045880001 0.255311
0.045920002 0.271592
0.045960003 0.2812044
0.046000004 0.2687673
0.046040001 0.2651978
0.046080002 0.2488684
0.046120003 0.2355222
0.046160004 0.2923028
0.046200001 0.2735282
0.046240002 0.2675836
0.046280003 0.2629791
0.046320003 0.2736667
0.046360001 0.2632455
0.046400001 0.247581
0.046440002 0.294371
0.046480003 0.3571946
0.04652 0.3153838
0.046560001 0.2753235
0.046600002 0.2974524
0.046640003 0.2755863
0.046680004 0.2956724
0.046720001 0.298493
0.046760002 0.2887978
0.046800003 0.312275
0.046840004 0.3357377
0.046880001 0.2953812
0.046920002 0.2789427
0.046960003 0.2723058
0.047000004 0.2803653
0.047040001 0.2909364
0.047080002 0.3276394
0.047120003 0.2646303
0.047160004 0.2812779
0.047200001 0.2681426
0.047240002 0.2764737
0.047280003 0.2754871
0.047320003 0.2420574
0.047360001 0.2142816
0.047400001 0.2095516
0.047440002 0.2146692
0.047480003 0.2213315
0.04752 0.1945058
0.047560001 0.2291387
0.047600002 0.2346987
0.047640003 0.2117767
0.047680004 0.2288887
0.047720001 0.2158151
0.047760002 0.2349185
0.047800003 0.24715
0.047840004 0.2536364
0.047880001 0.2765118
0.047920002 0.2595958
0.047960003 0.242349
0.048000004 0.2450878
0.048040001 0.2525668
0.048080002 0.2402366
0.048120003 0.2547837
0.048160004 0.2815844
0.048200001 0.2835334
0.048240002 0.2487858
0.048280003 0.2305301
0.048320003 0.2777344
0.048360001 0.2439459
0.048400001 0.2425185
0.048440002 0.2480935
0.048480003 0.251175
0.04852 0.2592044
0.048560001 0.2364501
0.048600002 0.2410111
0.048640003 0.2274553
0.048680004 0.222033
0.048720001 0.2332038
0.048760002 0.2353231
0.048800003 0.2221841
0.048840004 0.2170198
0.048880001 0.2480768
0.048920002 0.2469563
0.048960003 0.2589533
0.049000004 0.2204465
0.049040001 0.2392707
0.049080002 0.2569253
0.049120003 0.2849917
0.049160004 0.2613692
0.049200001 0.2310232
0.049240002 0.2418997
0.049280003 0.2630951
0.049320004 0.2408284
0.049360001 0.2630857
0.049400001 0.2880823
0.049440002 0.2845354
0.049480003 0.3093891
0.04952 0.2986759
0.049560001 0.2729358
0.049600002 0.2554745
0.049640003 0.2598667
0.049680004 0.2791597
0.049720001 0.2417687
0.049760002 0.2583001
0.049800003 0.2719008
0.049840004 0.2603966
0.049880001 0.2552141
0.049920002 0.2481176
0.049960003 0.2387181
0.050000004 0.2345274
0.050040001 0.2301087
0.050080002 0.2302677
0.050120003 0.2323515
0.050160004 0.2205036
0.050200001 0.229676
0.050240002 0.2238146
0.050280003 0.2198012
0.050320004 0.2300976
0.050360001 0.2271518
0.050400001 0.2251825
0.050440002 0.2359948
0.050480003 0.2709286
0.050520004 0.2689937
0.050560001 0.2592963
0.050600002 0.2501833
0.050640003 0.252417
0.050680004 0.2668896
0.050720001 0.2370394
0.050760002 0.2517891
0.050800003 0.2533768
0.050840004 0.2440134
0.050880001 0.2697453
0.050920002 0.2674305
0.050960003 0.2560523
0.051000004 0.2585276
0.051040001 0.2506522
0.051080002 0.2601208
0.051120003 0.2496322
0.051160004 0.2346805
0.051200001 0.2491905
0.051240002 0.2484056
0.051280003 0.2671033
0.051320004 0.2333597
0.051360001 0.2292553
0.051400001 0.2418389
0.051440002 0.2380452
0.051480003 0.238471
0.051520004 0.2534982
0.051560001 0.2319347
0.051600002 0.2495842
0.051640003 0.2507026
0.051680004 0.2233426
0.051720001 0.2468756
0.051760002 0.2847372
0.051800003 0.2753818
0.051840004 0.2821668
0.051880001 0.2699989
0.051920002 0.2608401
0.051960003 0.2653444
0.052000004 0.2689981
0.052040001 0.2710683
0.052080002 0.2861166
0.052120003 0.2998253
0.052160004 0.244982
0.052200001 0.2379713
0.052240002 0.2285586
0.052280003 0.2548263
0.052320003 0.2479235
0.052360001 0.2341671
0.052400001 0.2273548
0.052440002 0.2277161
0.052480003 0.2250953
0.052520004 0.2402101
0.052560001 0.2328868
0.052600002 0.2392662
0.052640003 0.2391028
0.052680004 0.2495584
0.052720001 0.2379356
0.052760002 0.2388438
0.052800003 0.233595
0.052840004 0.2366121
0.052880001 0.2391174
0.052920002 0.2410714
0.052960003 0.2324384
0.053000004 0.2650831
0.053040001 0.2486891
0.053080002 0.2238942
0.053120003 0.2436226
0.053160004 0.2224554
0.053200001 0.2109509
0.053240002 0.2229264
0.053280003 0.2424187
0.053320003 0.2175361
0.053360004 0.2152559
0.053400001 0.2278194
0.053440002 0.2319914
0.053480003 0.2547472
0.053520004 0.2132463
0.053560001 0.2213168
0.053600002 0.2150288
0.053640003 0.2082239
0.053680004 0.2113493
0.053720001 0.2087729
0.053760002 0.2453214
0.053800003 0.2024249
0.053840004 0.2123045
0.053880001 0.2140787
0.053920002 0.2186116
0.053960003 0.2228397
0.054000004 0.2126987
0.054040001 0.209694
0.054080002 0.2345861
0.054120003 0.2219725
0.054160004 0.2388665
0.054200001 0.2363069
0.054240002 0.2220159
0.054280003 0.2274636
0.054320003 0.2155618
0.054360004 0.2333465
0.054400001 0.2212564
0.054440002 0.2652644
0.054480003 0.2379824
0.054520004 0.2396759
0.054560001 0.2348835
0.054600002 0.2457816
0.054640003 0.2184517
0.054680004 0.2421328
0.054720001 0.2559519
0.054760002 0.2807537
0.054800003 0.2727261
0.054840004 0.3027301
0.054880001 0.3034615
0.054920002 0.2539294
0.054960003 0.2712645
0.055000004 0.2237534
0.055040001 0.2493392
0.055080002 0.2601166
0.055120003 0.2409933
0.055160004 0.2469435
0.055200001 0.2074606
0.055240002 0.2324365
0.055280003 0.2220524
0.055320003 0.2377044
0.055360004 0.2309465
0.055400001 0.2589907
0.055440002 0.262187
0.055480003 0.2436353
0.055520004 0.2410194
0.055560001 0.2497282
0.055600002 0.2367846
0.055640003 0.2343565
0.055680004 0.276674
0.055720001 0.2459346
0.055760002 0.2450175
0.055800003 0.2552233
0.055840004 0.2996573
0.055880001 0.275166
0.055920002 0.2483761
0.055960003 0.2520764
0.056000004 0.2650798
0.056040001 0.2714028
0.056080002 0.301304
0.056120003 0.3261786
0.056160004 0.3108503
0.056200001 0.3045118
0.056240002 0.2936518
0.056280003 0.2967355
0.056320004 0.325463
0.056360004 0.2819855
0.056400001 0.2620696
0.056440002 0.2935892
0.056480003 0.2767966
0.056520004 0.2877036
0.056560001 0.2615818
0.056600002 0.2384721
0.056640003 0.2510729
0.056680004 0.2365177
0.056720001 0.2196763
0.056760002 0.2225507
0.056800003 0.2433367
0.056840004 0.2389468
0.056880001 0.21342
0.056920002 0.2154462
0.056960003 0.2367693
0.057000004 0.242163
0.057040001 0.2245736
0.057080002 0.2334158
0.057120003 0.2427033
0.057160004 0.2131321
0.057200005 0.2173911
0.057240002 0.1987682
0.057280003 0.2058592
0.057320004 0.2023001
0.057360004 0.223606
0.057400001 0.2341776
0.057440002 0.2334924
0.057480003 0.2457727
0.057520004 0.2547748
0.057560001 0.2903863
0.057600002 0.2718281
0.057640003 0.2921988
0.057680004 0.2929258
0.057720001 0.324327
0.057760002 0.3011271
0.057800003 0.3103169
0.057840004 0.2808754
0.057880001 0.3219873
0.057920002 0.3038242
0.057960003 0.3076561
0.058000004 0.2659881
0.058040001 0.2467906
0.058080002 0.2490696
0.058120003 0.2446137
0.058160004 0.2517085
0.058200005 0.2538107
0.058240002 0.246403
0.058280003 0.2351466
0.058320004 0.2474454
0.058360004 0.2362763
0.058400001 0.256227
0.058440002 0.2627309
0.058480003 0.2558435
0.058520004 0.290185
0.058560001 0.2761585
0.058600002 0.2747817
0.058640003 0.2870098
0.058680004 0.2448775
0.058720001 0.2414828
0.058760002 0.2516031
0.058800003 0.2353159
0.058840004 0.2722954
0.058880001 0.2568741
0.058920002 0.2805791
0.058960003 0.2477191
0.059000004 0.2380574
0.059040001 0.2439366
0.059080002 0.2390187
0.059120003 0.2462114
0.059160004 0.2441497
0.059200005 0.228828
0.059240002 0.285091
0.059280003 0.2712699
0.059320004 0.2665037
0.059360004 0.2224655
0.059400001 0.2281258
0.059440002 0.2227954
0.059480003 0.2266694
0.059520004 0.1909563
0.059560001 0.2433584
0.059600002 0.2496275
0.059640003 0.2736447
0.059680004 0.2798315
0.059720001 0.2662398
0.059760002 0.2649223
0.059800003 0.2806998
0.059840004 0.2855571
0.059880001 0.2836449
0.059920002 0.2676052
0.059960003 0.2886998
0.060000004 0.2632821
0.060040005 0.3059423
0.060080002 0.2932628
0.060120003 0.2868164
0.060160004 0.2660741
0.060200005 0.2407439
0.060240002 0.2315889
0.060280003 0.2521979
0.060320003 0.2660958
0.060360004 0.2543375
0.060400001 0.2470284
0.060440002 0.2359526
0.060480003 0.2408833
0.060520004 0.2280851
0.060560001 0.2110911
0.060600002 0.2299566
0.060640003 0.2140373
0.060680004 0.2315515
0.060720001 0.2256209
0.060760002 0.2429327
0.060800003 0.2691596
0.060840004 0.2809438
0.060880001 0.2192471
0.060920002 0.2167382
0.060960003 0.2124785
0.061000004 0.2023084
0.061040005 0.1924296
0.061080002 0.2066931
0.061120003 0.2207095
0.061160004 0.223984
0.061200005 0.2121692
0.061240002 0.2451631
0.061280003 0.2163805
0.061320003 0.1938919
0.061360004 0.2124093
0.061400001 0.216532
0.061440002 0.2505076
0.061480003 0.2518536
0.061520004 0.2211611
0.061560001 0.2227431
0.061600002 0.2072602
0.061640003 0.2295626
0.061680004 0.2200612
0.061720001 0.2242764
0.061760002 0.2403409
0.061800003 0.2708542
0.061840004 0.2525209
0.061880001 0.2168782
0.061920002 0.2379599
0.061960003 0.2263412
0.062000004 0.2509997
0.062040005 0.2611992
0.062080002 0.2742079
0.062120003 0.2839842
0.062160004 0.2370007
0.062200005 0.2245151
0.062240002 0.2352527
0.062280003 0.2643887
0.062320003 0.2338896
0.062360004 0.2534744
0.062400001 0.3023462
0.062440002 0.3449756
0.062480003 0.3267232
0.062520004 0.3270403
0.062560001 0.3231358
0.062600002 0.3054839
0.062640003 0.2648637
0.062680004 0.2422181
0.062720001 0.2757229
0.062760002 0.2959828
0.062800003 0.2865924
0.062840004 0.2621955
0.062880005 0.2305565
0.062920002 0.2597715
0.062960003 0.2616936
0.063000004 0.2683946
0.063040005 0.2696574
0.063080002 0.2664616
0.063120003 0.2555694
0.063160004 0.2645652
0.063200005 0.2270937
0.063240002 0.243202
0.063280003 0.2209133
0.063320003 0.2297329
0.063360004 0.2764303
0.063400001 0.2483245
0.063440002 0.283051
0.063480003 0.2674124
0.063520004 0.2464991
0.063560001 0.2491805
0.063600002 0.2716538
0.063640003 0.262976
0.063680004 0.254495
0.063720001 0.2724225
0.063760002 0.2709688
0.063800003 0.2670062
0.063840004 0.2486606
0.063880005 0.2834055
0.063920002 0.2493728
0.063960003 0.2605781
0.064 0.2643776
0.064040001 0.2473314
0.064080002 0.2366768
0.064120003 0.2217925
0.064160004 0.2398128
0.064200005 0.2311132
0.064240006 0.2352791
0.064280006 0.222442
0.06432 0.2214447
0.064360001 0.2315593
0.064400001 0.2273548
0.064440002 0.2389157
0.064480003 0.2253467
0.064520004 0.2623784
0.064560005 0.3292567
0.064600006 0.3141293
0.064639999 0.3380145
0.06468 0.3240086
0.064720001 0.2978555
0.064760002 0.274799
0.064800003 0.2560342
0.064840004 0.2607402
0.064880005 0.2504584
0.064920006 0.2471958
0.064960007 0.2595945
0.065 0.2586987
0.065040001 0.2289875
0.065080002 0.2343731
0.065120003 0.2361462
0.065160004 0.2533676
0.065200005 0.2268942
0.065240006 0.254654
0.065280006 0.2770004
0.06532 0.2506993
0.065360001 0.2337916
0.065400001 0.255
0.065440002 0.2430198
0.065480003 0.2543547
0.065520004 0.2315859
0.065560005 0.2616377
0.065600006 0.2822084
0.065639999 0.2757723
0.06568 0.2341958
0.065720001 0.2282588
0.065760002 0.265521
0.065800003 0.2526593
0.065840004 0.2702924
0.065880005 0.258041
0.065920006 0.2830983
0.065960007 0.2582776
0.066 0.2297186
0.066040001 0.2607966
0.066080002 0.241781
0.066120003 0.2663202
0.066160004 0.2385039
0.066200005 0.2483818
0.066240005 0.2365414
0.066280006 0.264747
0.06632 0.249478
0.066360001 0.2373731
0.066400001 0.2466795
0.066440002 0.2562575
0.066480003 0.2498678
0.066520004 0.261271
0.066560005 0.2469845
0.066600006 0.2515407
0.066639999 0.2704012
0.06668 0.2514575
0.066720001 0.2750421
0.066760002 0.2542996
0.066800003 0.2756133
0.066840004 0.3051257
0.066880005 0.2930957
0.066920006 0.337311
0.066960007 0.329155
0.067 0.3160119
0.067040001 0.3295678
0.067080002 0.3165273
0.067120003 0.3104429
0.067160004 0.3121958
0.067200005 0.2779563
0.067240005 0.2709166
0.067280006 0.2840416
0.06732 0.2547585
0.067360001 0.3021512
0.067400002 0.2474582
0.067440002 0.2354666
0.067480003 0.2772554
0.067520004 0.2935744
0.067560005 0.2640465
0.067600006 0.2799208
0.067640007 0.2764567
0.06768 0.2981627
0.067720001 0.3075253
0.067760002 0.3013833
0.067800003 0.3110634
0.067840004 0.2919338
0.067880005 0.2960787
0.067920006 0.2850359
0.067960007 0.2922526
0.068 0.2824115
0.068040001 0.2972324
0.068080002 0.3051284
0.068120003 0.2817455
0.068160004 0.3082891
0.068200005 0.2901899
0.068240005 0.2867306
0.068280006 0.2768793
0.06832 0.2727316
0.068360001 0.2690828
0.068400002 0.2634203
0.068440002 0.2824841
0.068480003 0.2513829
0.068520004 0.2649571
0.068560005 0.2772491
0.068600006 0.2753192
0.068640007 0.2860003
0.06868 0.278142
0.068720001 0.2596542
0.068760002 0.2742084
0.068800003 0.2671497
0.068840004 0.2916048
0.068880005 0.2961609
0.068920006 0.2581891
0.068960007 0.2738255
0.069 0.2529542
0.069040001 0.2795879
0.069080002 0.2611507
0.069120003 0.2460306
0.069160004 0.2994364
0.069200005 0.2821207
0.069240005 0.2661685
0.069280006 0.3085647
0.06932 0.2646891
0.069360001 0.283174
0.069400002 0.2895629
0.069440002 0.294669
0.069480003 0.2587344
0.069520004 0.2447422
0.069560005 0.2508091
0.069600006 0.2526397
0.069640007 0.2422944
0.06968 0.2386966
0.069720001 0.2198989
0.069760002 0.2214271
0.069800003 0.2399035
0.069840004 0.2258244
0.069880005 0.2371522
0.069920006 0.2491544
0.069960007 0.2271916
0.07 0.2410363
0.070040001 0.244447
0.070080002 0.248394
0.070120003 0.2448718
0.070160004 0.2424314
0.070200005 0.235695
0.070240005 0.2141387
0.070280006 0.2118284
0.07032 0.2122049
0.070360001 0.2077492
0.070400002 0.2096343
0.070440002 0.1968288
0.070480003 0.2094105
0.070520004 0.1986829
0.070560005 0.2125217
0.070600006 0.2072138
0.070640007 0.1952031
0.07068 0.1926411
0.070720001 0.1972074
0.070760002 0.2114479
0.070800003 0.1958833
0.070840004 0.2289167
0.070880005 0.272282
0.070920006 0.2462597
0.070960007 0.2771035
0.071 0.2727733
0.071040001 0.2500076
0.071080002 0.2692491
0.071120003 0.2511063
0.071160004 0.2475569
0.071200005 0.2304215
0.071240005 0.236148
0.071280006 0.2354795
0.07132 0.2647987
0.071360001 0.2232524
0.071400002 0.2195739
0.071440002 0.2572344
0.071480003 0.2617847
0.071520004 0.2277917
0.071560005 0.2221532
0.071600006 0.22487
0.071640007 0.2244882
0.07168 0.2156055
0.071720001 0.2104678
0.071760002 0.2218543
0.071800003 0.2318707
0.071840004 0.2515287
0.071880005 0.224779
0.071920006 0.2349272
0.071960007 0.2311805
0.072 0.2196557
0.072040001 0.2249901
0.072080002 0.2318063
0.072120003 0.2124345
0.072160004 0.2538351
0.072200005 0.2526911
0.072240005 0.2736361
0.072280006 0.2585679
0.07232 0.2310478
0.072360001 0.2251893
0.072400002 0.2215655
0.072440002 0.2255154
0.072480003 0.2340632
0.072520004 0.2219396
0.072560005 0.2358357
0.072600006 0.2707538
0.072640007 0.2661977
0.07268 0.2448277
0.072720001 0.2463121
0.072760002 0.2439209
0.072800003 0.2633236
0.072840004 0.2346546
0.072880005 0.2280102
0.072920006 0.2290037
0.072960007 0.23485
0.073 0.2755587
0.073040001 0.2938957
0.073080002 0.2705519
0.073120003 0.3064699
0.073160004 0.2851101
0.073200005 0.3315549
0.073240005 0.2942263
0.073280006 0.3085207
0.07332 0.2760353
0.073360001 0.2588167
0.073400002 0.2589865
0.073440002 0.2674211
0.073480003 0.2767987
0.073520004 0.2620792
0.073560005 0.2512585
0.073600006 0.264472
0.073640007 0.2617359
0.07368 0.2571925
0.073720001 0.2709101
0.073760002 0.2463082
0.073800003 0.2609835
0.073840004 0.2662896
0.073880005 0.2505543
0.073920006 0.2474952
0.073960007 0.2676777
0.074 0.2626896
0.074040001 0.2645628
0.074080002 0.2609964
0.074120003 0.2673107
0.074160004 0.2362675
0.074200005 0.2393891
0.074240005 0.2391092
0.074280006 0.2237125
0.074320007 0.2260791
0.074360001 0.2460342
0.074400002 0.2577088
0.074440002 0.271484
0.074480003 0.2461488
0.074520004 0.2815319
0.074560005 0.2637934
0.074600006 0.2673643
0.074640007 0.2779907
0.07468 0.2458402
0.074720001 0.2587844
0.074760002 0.2836283
0.074800003 0.2353045
0.074840004 0.2607227
0.074880005 0.2603252
0.074920006 0.2574966
0.074960007 0.2364322
0.075 0.2203879
0.075040001 0.2274957
0.075080002 0.2401533
0.075120003 0.2763126
0.075160004 0.2719031
0.075200005 0.2533193
0.075240005 0.2585257
0.075280006 0.2652035
0.075320007 0.2422972
0.075360001 0.2610621
0.075400002 0.2513136
0.075440002 0.2541201
0.075480003 0.2739912
0.075520004 0.2477948
0.075560005 0.2820975
0.075600006 0.2780963
0.075640007 0.2853873
0.07568 0.2974899
0.075720001 0.3043122
0.075760002 0.2860181
0.075800003 0.2952242
0.075840004 0.3131634
0.075880005 0.3390862
0.075920006 0.301783
0.075960007 0.3284055
0.076 0.333656
0.076040001 0.2762323
0.076080002 0.2414747
0.076120003 0.2705986
0.076160004 0.2651693
0.076200005 0.2768861
0.076240005 0.2920189
0.076280006 0.2643336
0.076320007 0.2838382
0.076360001 0.2798117
0.076400002 0.2758559
0.076440002 0.2880907
0.076480003 0.2571998
0.076520004 0.2555416
0.076560005 0.2956516
0.076600006 0.2990778
0.076640007 0.270436
0.07668 0.2696858
0.076720001 0.2943244
0.076760002 0.2790302
0.076800003 0.2520249
0.076840004 0.2406633
0.076880005 0.2501642
0.076920006 0.2331013
0.076960007 0.2405016
0.077 0.2577242
0.077040001 0.2585239
0.077080002 0.2629265
0.077120003 0.2618008
0.077160004 0.247868
0.077200005 0.2591732
0.077240006 0.2733473
0.077280006 0.2562721
0.077320007 0.2798143
0.077360001 0.2398432
0.077400002 0.2730451
0.077440002 0.2499672
0.077480003 0.2316877
0.077520004 0.2667263
0.077560005 0.2556415
0.077600006 0.2798787
0.077640007 0.260844
0.07768 0.2481967
0.077720001 0.249052
0.077760002 0.2595555
0.077800003 0.2458713
0.077840004 0.2545702
0.077880005 0.2508915
0.077920006 0.2646838
0.077960007 0.2702841
0.078 0.269151
0.078040001 0.2959772
0.078080002 0.274333
0.078120003 0.3004687
0.078160004 0.252896
0.078200005 0.271009
0.078240006 0.2606943
0.078280006 0.2877108
0.078320007 0.259491
0.078360001 0.2765069
0.078400001 0.2365614
0.078440002 0.2268002
0.078480003 0.2357879
0.078520004 0.2387332
0.078560005 0.2226257
0.078600006 0.2405558
0.078640007 0.2738487
0.07868 0.2479315
0.078720001 0.2478195
0.078760002 0.2734139
0.078800003 0.3232093
0.078840004 0.3041174
0.078880005 0.2748081
0.078920006 0.2856179
0.078960007 0.3068044
0.079 0.2665522
0.079040001 0.2492005
0.079080002 0.3064123
0.079120003 0.2903833
0.079160004 0.2583489
0.079200005 0.3160878
0.079240006 0.330957
0.079280006 0.2805836
0.079320007 0.2594811
0.079360001 0.2956163
0.079400001 0.3032886
0.079440002 0.2791823
0.079480003 0.263054
0.079520004 0.2800813
0.079560005 0.2669725
0.079600006 0.2317579
0.079640007 0.2216012
0.07968 0.2272352
0.079720001 0.2250159
0.079760002 0.2301937
0.079800003 0.2293646
0.079840004 0.2459612
0.079880005 0.2409324
0.079920006 0.2762103
0.079960007 0.2635007
0.08 0.2590684
0.080040001 0.2417423
0.080080002 0.2481681
0.080120003 0.2783711
0.080160004 0.263003
0.080200005 0.2529522
0.080240006 0.2441628
0.080280006 0.2565463
0.080320007 0.258653
0.080360001 0.2419981
0.080400001 0.2361189
0.080440002 0.248548
0.080480003 0.2862048
0.080520004 0.2656186
0.080560005 0.2216825
0.080600006 0.2355271
0.080640007 0.2193346
0.08068 0.2417174
0.080720001 0.2418848
0.080760002 0.2525771
0.080800003 0.2536517
0.080840004 0.2559868
0.080880005 0.2621461
0.080920006 0.2664532
0.080960007 0.29008
0.081000008 0.3499677
0.081040001 0.2799194
0.081080002 0.260275
0.081120003 0.3033586
0.081160004 0.3313684
0.081200005 0.3053763
0.081240006 0.2785575
0.081280006 0.3209013
0.081320007 0.3016789
0.081360001 0.2749321
0.081400001 0.2618041
0.081440002 0.3063433
0.081480003 0.2326639
0.081520004 0.2371182
0.081560005 0.2203368
0.081600006 0.2566844
0.081640007 0.2613681
0.08168 0.2680008
0.081720001 0.2580883
0.081760002 0.2626739
0.081800003 0.2707094
0.081840004 0.2923182
0.081880005 0.2490625
0.081920006 0.2581269
0.081960007 0.2464392
0.082000008 0.2524228
0.082040001 0.2911537
0.082080002 0.2623392
0.082120003 0.262087
0.082160004 0.2613861
0.082200005 0.2540918
0.082240005 0.264654
0.082280006 0.2602463
0.082320007 0.2591263
0.082360001 0.2453149
0.082400002 0.2400572
0.082440002 0.2339856
0.082480003 0.218554
0.082520004 0.2204679
0.082560005 0.2177644
0.082600006 0.2446391
0.082640007 0.2615728
0.08268 0.2488023
0.082720001 0.2721138
0.082760002 0.2288301
0.082800003 0.2544398
0.082840004 0.2543655
0.082880005 0.2544336
0.082920006 0.2442769
0.082960007 0.2541372
0.083000008 0.2622933
0.083040001 0.2627984
0.083080002 0.258543
0.083120003 0.297524
0.083160004 0.3174558
0.083200005 0.2780351
0.083240005 0.3006887
0.083280006 0.3157299
0.083320007 0.3208371
0.083360001 0.3050084
0.083400002 0.2700439
0.083440002 0.2953976
0.083480003 0.3076667
0.083520004 0.3066998
0.083560005 0.2229495
0.083600006 0.238797
0.083640007 0.2481463
0.08368 0.2424866
0.083720001 0.2968468
0.083760002 0.2356648
0.083800003 0.2381919
0.083840004 0.2393062
0.083880005 0.2254823
0.083920006 0.2555575
0.083960007 0.2399593
0.084000008 0.2675797
0.084040001 0.2626149
0.084080002 0.2397748
0.084120003 0.2442324
0.084160004 0.2583397
0.084200005 0.2552451
0.084240005 0.2522348
0.084280006 0.2558588
0.084320007 0.2609595
0.084360001 0.2649232
0.084400002 0.2592169
0.084440002 0.2698299
0.084480003 0.2530409
0.084520004 0.267572
0.084560005 0.2537195
0.084600006 0.2536618
0.084640007 0.2478526
0.08468 0.2690353
0.084720001 0.2669201
0.084760002 0.2448723
0.084800003 0.2294442
0.084840004 0.2494881
0.084880005 0.2462769
0.084920006 0.2789135
0.084960007 0.2499515
0.085000008 0.2589721
0.085040001 0.2484245
0.085080002 0.2362961
0.085120003 0.2437143
0.085160004 0.2384136
0.085200005 0.2449803
0.085240005 0.254306
0.085280006 0.2471573
0.085320007 0.253367
0.085360001 0.2260594
0.085400002 0.2389293
0.085440002 0.2328816
0.085480003 0.2336777
0.085520004 0.2229799
0.085560005 0.2476062
0.085600006 0.2299793
0.085640007 0.2415413
0.08568 0.2676808
0.085720001 0.2689687
0.085760002 0.2682264
0.085800003 0.2803318
0.085840004 0.2938177
0.085880005 0.2562337
0.085920006 0.2693457
0.085960007 0.2460615
0.086000008 0.3102355
0.086040001 0.2766624
0.086080002 0.2744913
0.086120003 0.2709836
0.086160004 0.295998
0.086200005 0.2745962
0.086240005 0.2887629
0.086280006 0.2665569
0.086320007 0.2850935
0.086360001 0.254811
0.086400002 0.2634271
0.086440002 0.2483025
0.086480003 0.2535467
0.086520004 0.2676152
0.086560005 0.2872958
0.086600006 0.2559062
0.086640007 0.2803826
0.08668 0.2461783
0.086720001 0.2586372
0.086760002 0.2866796
0.086800003 0.2649327
0.086840004 0.2507712
0.086880005 0.2390783
0.086920006 0.2775977
0.086960007 0.2382188
0.087000008 0.2821273
0.087040001 0.2522975
0.087080002 0.2562052
0.087120003 0.2643473
0.087160004 0.272983
0.087200005 0.269173
0.087240005 0.2260517
0.087280006 0.2399555
0.087320007 0.2300085
0.087360001 0.2082835
0.087400002 0.2436409
0.087440002 0.2141905
0.087480003 0.220031
0.087520004 0.2328704
0.087560005 0.2290885
0.087600006 0.2439369
0.087640007 0.2514778
0.087680008 0.2258507
0.087720001 0.2393098
0.087760002 0.2302066
0.087800003 0.2497184
0.087840004 0.2519481
0.087880005 0.2464139
0.087920006 0.2307898
0.087960007 0.2332879
0.088000008 0.2199111
0.088040001 0.2412483
0.088080002 0.2358399
0.088120003 0.2683822
0.088160004 0.2321796
0.088200005 0.2278692
0.088240005 0.2328933
0.088280006 0.2392649
0.088320007 0.2430266
0.088360001 0.2286698
0.088400002 0.2366557
0.088440002 0.2336617
0.088480003 0.2413068
0.088520004 0.2522527
0.088560005 0.260524
0.088600006 0.260011
0.088640007 0.2501133
0.088680008 0.2337242
0.088720001 0.2802426
0.088760002 0.2417957
0.088800003 0.2345792
0.088840004 0.2540371
0.088880005 0.2414297
0.088920006 0.2605053
0.088960007 0.2401958
0.089000008 0.2228292
0.089040001 0.2347455
0.089080002 0.2681706
0.089120003 0.2342741
0.089160004 0.2735466
0.089200005 0.2508014
0.089240005 0.2476663
0.089280006 0.2581983
0.089320007 0.2532719
0.089360001 0.2563755
0.089400002 0.277236
0.089440002 0.2699389
0.089480003 0.2695849
0.089520004 0.247775
0.089560005 0.2576402
0.089600006 0.259848
0.089640007 0.2329266
0.089680008 0.224927
0.089720001 0.2768814
0.089760002 0.2331158
0.089800003 0.2392836
0.089840004 0.2692457
0.089880005 0.2521405
0.089920006 0.2333681
0.089960007 0.2287307
0.090000008 0.2383781
0.090040001 0.2389479
0.090080002 0.2549803
0.090120003 0.2543486
0.090160004 0.2646882
0.090200005 0.2443142
0.090240005 0.2389203
0.090280006 0.2678687
0.090320007 0.2589956
0.090360001 0.2428326
0.090400002 0.2762725
0.090440002 0.2693614
0.090480003 0.2427955
0.090520004 0.2619561
0.090560005 0.2449686
0.090600006 0.2890144
0.090640007 0.2473943
0.090680008 0.2537843
0.090720001 0.2457053
0.090760002 0.2539218
0.090800003 0.2893183
0.090840004 0.2646941
0.090880005 0.2952537
0.090920006 0.2697021
0.090960007 0.2601472
0.091000008 0.2496045
0.091040001 0.2445754
0.091080002 0.2419784
0.091120003 0.2447242
0.091160004 0.2233242
0.091200005 0.2094836
0.091240005 0.2192795
0.091280006 0.2229214
0.091320007 0.2314164
0.091360001 0.2214388
0.091400002 0.2246786
0.091440002 0.2530687
0.091480003 0.2432443
0.091520004 0.2471785
0.091560005 0.2400607
0.091600006 0.2240604
0.091640007 0.2363858
0.091680008 0.2265991
0.091720001 0.2265185
0.091760002 0.2240564
0.091800003 0.2524608
0.091840004 0.2463221
0.091880005 0.2372759
0.091920006 0.2382309
0.091960007 0.2123642
0.092000008 0.2370133
0.092040001 0.2437196
0.092080002 0.2448523
0.092120003 0.2359824
0.092160004 0.2200579
0.092200005 0.2245294
0.092240005 0.2466917
0.092280006 0.2418314
0.092320007 0.2230825
0.092360001 0.2537016
0.092400002 0.2460369
0.092440002 0.2288635
0.092480003 0.2563594
0.092520004 0.2579463
0.092560005 0.2554914
0.092600006 0.2714819
0.092640007 0.2396527
0.092680008 0.2265858
0.092720001 0.2424289
0.092760002 0.22766
0.092800003 0.2248718
0.092840004 0.2386708
0.092880005 0.2433243
0.092920006 0.24148
0.092960007 0.2344909
0.093000008 0.2153251
0.093040001 0.2234467
0.093080002 0.2359411
0.093120003 0.2432314
0.093160004 0.213606
0.093200005 0.2193037
0.093240006 0.2349831
0.093280006 0.2363216
0.093320007 0.2361704
0.093360008 0.2349674
0.093400002 0.2862439
0.093440002 0.2426278
0.093480003 0.2515524
0.093520004 0.2675039
0.093560005 0.2262855
0.093600006 0.236196
0.093640007 0.2190154
0.093680008 0.2169356
0.093720001 0.2185059
0.093760002 0.1980885
0.093800003 0.21469
0.093840004 0.230604
0.093880005 0.247673
0.093920006 0.2709983
0.093960007 0.2327545
0.094000008 0.2330542
0.094040001 0.2313386
0.094080002 0.2203892
0.094120003 0.2164146
0.094160004 0.201977
0.094200005 0.2111122
0.094240006 0.2392146
0.094280006 0.2077158
0.094320007 0.2127855
0.094360008 0.2221976
0.094400001 0.2118164
0.094440002 0.2196794
0.094480003 0.2170762
0.094520004 0.2088488
0.094560005 0.2006092
0.094600006 0.2077822
0.094640007 0.2156573
0.094680008 0.2180449
0.094720001 0.2165544
0.094760002 0.2000326
0.094800003 0.219046
0.094840004 0.2114128
0.094880005 0.2027602
0.094920006 0.205546
0.094960007 0.2127965
0.095000008 0.2057862
0.095040001 0.1963555
0.095080002 0.2000036
0.095120003 0.2085457
0.095160004 0.2193931
0.095200005 0.2339786
0.095240006 0.2174125
0.095280006 0.2328401
0.095320007 0.2289494
0.095360008 0.249333
0.095400001 0.2286436
0.095440002 0.2397262
0.095480003 0.2482915
0.095520004 0.2327392
0.095560005 0.2324831
0.095600006 0.2485457
0.095640007 0.2591729
0.095680008 0.2538069
0.095720001 0.2434513
0.095760002 0.2265719
0.095800003 0.2302122
0.095840004 0.2420386
0.095880005 0.2133184
0.095920006 0.2057442
0.095960007 0.2029797
0.096000008 0.2177601
0.096040001 0.2475549
0.096080002 0.2380736
0.096120003 0.2679694
0.096160004 0.2518884
0.096200005 0.2626078
0.096240006 0.2606507
0.096280006 0.269412
0.096320007 0.278379
0.096360008 0.2793553
0.096400001 0.2921824
0.096440002 0.2739902
0.096480003 0.2559904
0.096520004 0.275653
0.096560005 0.2474971
0.096600006 0.2213652
0.096640007 0.2311441
0.096680008 0.2378516
0.096720001 0.2790647
0.096760002 0.2739088
0.096800003 0.2613138
0.096840004 0.2232696
0.096880005 0.2382127
0.096920006 0.241604
0.096960007 0.2567466
0.097000008 0.2379455
0.097040001 0.2248734
0.097080002 0.2213087
0.097120003 0.2274511
0.097160004 0.2148324
0.097200005 0.2338992
0.097240006 0.2301441
0.097280006 0.2225473
0.097320007 0.2442882
0.097360008 0.2519666
0.097400001 0.2296205
0.097440002 0.2146516
0.097480003 0.2664818
0.097520004 0.23316
0.097560005 0.2609299
0.097600006 0.2427556
0.097640007 0.2630213
0.097680008 0.2329867
0.097720001 0.2558936
0.097760002 0.2549832
0.097800003 0.2542103
0.097840004 0.2662119
0.097880005 0.2504748
0.097920006 0.2471584
0.097960007 0.2581289
0.098000008 0.2647497
0.098040001 0.2655948
0.098080002 0.2446954
0.098120003 0.2754282
0.098160004 0.2542318
0.098200005 0.2587158
0.098240005 0.3137359
0.098280006 0.3202302
0.098320007 0.2740735
0.098360008 0.2817967
0.098400002 0.2780331
0.098440002 0.2497211
0.098480003 0.2443438
0.098520004 0.2519443
0.098560005 0.2549385
0.098600006 0.2780131
0.098640007 0.2546129
0.098680008 0.2480759
0.098720001 0.257252
0.098760002 0.2656909
0.098800003 0.2457451
0.098840004 0.3029118
0.098880005 0.2830859
0.098920006 0.2882388
0.098960007 0.2880239
0.099000008 0.2842885
0.099040001 0.2915443
0.099080002 0.2480309
0.099120003 0.2642728
0.099160004 0.2558746
0.099200005 0.304175
0.099240005 0.2758247
0.099280006 0.242538
0.099320007 0.2772073
0.099360008 0.2311387
0.099400002 0.249451
0.099440002 0.2530352
0.099480003 0.2455543
0.099520004 0.2413046
0.099560005 0.2167748
0.099600006 0.2002285
0.099640007 0.2319297
0.099680008 0.2238108
0.099720001 0.2381183
0.099760002 0.2404918
0.099800003 0.2167869
0.099840004 0.249158
0.099880005 0.2381567
0.099920006 0.2285174
0.099960007 0.2400229
0.10000001 0.1944968
0.10004001 0.2251415
0.10008 0.2146589
0.10012 0.233325
0.10016 0.2191539
0.1002 0.2175187
0.10024001 0.2188862
0.10028001 0.253877
0.10032001 0.2537585
0.10036001 0.2320681
0.1004 0.2119164
0.10044 0.2095013
0.10048 0.2260149
0.10052 0.2290018
0.10056001 0.2266896
0.10060001 0.2198707
0.10064001 0.2261864
0.10068001 0.2090429
0.10072 0.2110624
0.10076 0.2128718
0.1008 0.2168307
0.10084 0.2162726
0.10088 0.226082
0.10092001 0.219222
0.10096001 0.2023952
0.10100001 0.2220269
0.10104001 0.2003103
0.10108 0.2084253
0.10112 0.1879236
0.10116 0.1900576
0.1012 0.204008
0.10124001 0.2096563
0.10128001 0.2104597
0.10132001 0.2184689
0.10136001 0.2281974
0.1014 0.2446228
0.10144 0.2270013
0.10148 0.2429741
0.10152 0.2389303
0.10156001 0.2517264
0.10160001 0.2338118
0.10164001 0.2400783
0.10168001 0.2549083
0.10172 0.2650808
0.10176 0.2631064
0.1018 0.2827224
0.10184 0.2639462
0.10188 0.2539682
0.10192001 0.2327218
0.10196001 0.2552988
0.10200001 0.2416177
0.10204001 0.2722785
0.10208 0.2780754
0.10212 0.2344051
0.10216 0.2406139
0.1022 0.2345085
0.10224001 0.2507344
0.10228001 0.2541712
0.10232001 0.2242323
0.10236001 0.2624392
0.1024 0.2313156
0.10244 0.2370902
0.10248 0.248698
0.10252 0.2228039
0.10256001 0.2314911
0.10260001 0.2376337
0.10264001 0.252058
0.10268001 0.254096
0.10272 0.2420582
0.10276 0.2414116
0.1028 0.2327808
0.10284 0.239317
0.10288 0.2436491
0.10292001 0.256156
0.10296001 0.2507726
0.10300001 0.2666832
0.10304001 0.249623
0.10308 0.2523102
0.10312 0.246332
0.10316 0.2621253
0.1032 0.2475046
0.10324001 0.2437583
0.10328001 0.2691787
0.10332001 0.2409525
0.10336001 0.2262881
0.1034 0.2414945
0.10344 0.2707653
0.10348 0.2911867
0.10352 0.259987
0.10356001 0.2872494
0.10360001 0.2628432
0.10364001 0.2462181
0.10368001 0.2586817
0.10372 0.2843675
0.10376 0.2696698
0.1038 0.3143116
0.10384 0.2552724
0.10388 0.2598657
0.10392001 0.2319283
0.10396001 0.2219776
0.10400001 0.2425047
0.10404001 0.2719192
0.10408 0.2728503
0.10412 0.26252
0.10416 0.288653
0.1042 0.2636349
0.10424001 0.2856281
0.10428001 0.2661443
0.10432001 0.2765412
0.10436001 0.3140368
0.1044 0.3049105
0.10444 0.3343813
0.10448 0.2968294
0.10452 0.322899
0.10456001 0.2956607
0.10460001 0.2804889
0.10464001 0.298251
0.10468001 0.2894002
0.10472 0.279869
0.10476 0.2670647
0.1048 0.2719786
0.10484 0.275074
0.10488 0.2735175
0.10492001 0.2507812
0.10496001 0.2529896
0.10500001 0.258315
0.10504001 0.2850815
0.10508 0.2549977
0.10512 0.2695963
0.10516 0.2259462
0.1052 0.2694338
0.10524001 0.2408825
0.10528001 0.2455131
0.10532001 0.263935
0.10536001 0.2512676
0.1054 0.2359834
0.10544 0.2613319
0.10548 0.2547
0.10552 0.2470468
0.10556001 0.2415919
0.10560001 0.2390316
0.10564001 0.2427979
0.10568001 0.2698055
0.10572 0.2465
0.10576 0.2608174
0.1058 0.2855193
0.10584 0.2853945
0.10588 0.3392964
0.10592001 0.3373468
0.10596001 0.2835172
0.10600001 0.2787855
0.10604001 0.2606577
0.10608 0.269246
0.10612 0.2326707
0.10616 0.2337009
0.1062 0.2269273
0.10624001 0.2228655
0.10628001 0.2500602
0.10632001 0.2369017
0.10636001 0.2417607
0.1064 0.2328709
0.10644 0.2293202
0.10648 0.2545353
0.10652 0.2611801
0.10656001 0.2720802
0.10660001 0.271475
0.10664001 0.257631
0.10668001 0.2305888
0.10672001 0.2373524
0.10676 0.2140193
0.1068 0.2132225
0.10684 0.2221101
0.10688 0.199402
0.10692001 0.2014615
0.10696001 0.2079553
0.10700001 0.1986604
0.10704001 0.1984177
0.10708 0.1999596
0.10712 0.2068332
0.10716 0.1981723
0.1072 0.1924502
0.10724001 0.2092472
0.10728001 0.2108219
0.10732001 0.1960399
0.10736001 0.2046426
0.1074 0.2081246
0.10744 0.2012354
0.10748 0.2017279
0.10752 0.2044338
0.10756001 0.1921879
0.10760001 0.2009616
0.10764001 0.2028918
0.10768001 0.2002986
0.10772001 0.1833688
0.10776 0.2023445
0.1078 0.19495
0.10784 0.2038416
0.10788 0.218127
0.10792001 0.2167275
0.10796001 0.2096918
0.10800001 0.1937714
0.10804001 0.1913293
0.10808 0.1928187
0.10812 0.1938485
0.10816 0.1995225
0.1082 0.221485
0.10824001 0.2385803
0.10828001 0.2039792
0.10832001 0.2312643
0.10836001 0.2255969
0.1084 0.2351649
0.10844 0.243981
0.10848 0.2366966
0.10852 0.2644979
0.10856001 0.2498288
0.10860001 0.2420947
0.10864001 0.2305048
0.10868001 0.2269354
0.10872001 0.2375438
0.10876 0.2295548
0.1088 0.2084434
0.10884 0.2092075
0.10888 0.2416083
0.10892001 0.2176837
0.10896001 0.2294917
0.10900001 0.218971
0.10904001 0.2211567
0.10908 0.2318879
0.10912 0.2226987
0.10916 0.2258117
0.1092 0.2462485
0.10924001 0.266849
0.10928001 0.2500072
0.10932001 0.2455117
0.10936001 0.242438
0.1094 0.2379112
0.10944 0.2264776
0.10948 0.2129479
0.10952 0.2231382
0.10956001 0.2375376
0.10960001 0.2056148
0.10964001 0.2239127
0.10968001 0.2352123
0.10972001 0.252591
0.10976 0.2614818
0.1098 0.2478689
0.10984 0.2294894
0.10988 0.2232537
0.10992001 0.2393855
0.10996001 0.2560091
0.11000001 0.2570699
0.11004001 0.2376107
0.11008 0.2148926
0.11012 0.2237044
0.11016 0.2263463
0.1102 0.229891
0.11024001 0.2148744
0.11028001 0.2010865
0.11032001 0.2004867
0.11036001 0.2122577
0.1104 0.2108279
0.11044 0.1977763
0.11048 0.2127299
0.11052 0.2046796
0.11056001 0.2190244
0.11060001 0.2067176
0.11064001 0.2526879
0.11068001 0.2169182
0.11072001 0.2283618
0.11076 0.2179474
0.1108 0.2259568
0.11084 0.2269853
0.11088 0.2233738
0.11092001 0.2269398
0.11096001 0.2414519
0.11100001 0.2358432
0.11104001 0.2183775
0.11108 0.2235849
0.11112 0.216432
0.11116 0.2202287
0.1112 0.2431715
0.11124001 0.2353316
0.11128001 0.2083359
0.11132001 0.2355679
0.11136001 0.2197294
0.1114 0.2254011
0.11144 0.2195467
0.11148 0.2573188
0.11152 0.2286182
0.11156001 0.2421408
0.11160001 0.2239209
0.11164001 0.2503356
0.11168001 0.2711286
0.11172001 0.2608144
0.11176 0.2537737
0.1118 0.2762891
0.11184 0.2975892
0.11188 0.2938839
0.11192001 0.260445
0.11196001 0.2372708
0.11200001 0.2155638
0.11204001 0.2675859
0.11208 0.2739174
0.11212 0.2550273
0.11216 0.2640271
0.1122 0.252671
0.11224001 0.2520441
0.11228001 0.2425954
0.11232001 0.2594524
0.11236001 0.2282301
0.1124 0.2420664
0.11244 0.2186535
0.11248 0.2258917
0.11252 0.2182802
0.11256001 0.2360279
0.11260001 0.2251953
0.11264001 0.2192171
0.11268001 0.2201323
0.11272001 0.2151235
0.11276 0.2187979
0.1128 0.2134512
0.11284 0.2006739
0.11288 0.2144743
0.11292001 0.2182383
0.11296001 0.2151918
0.11300001 0.2072304
0.11304001 0.2090722
0.11308 0.220694
0.11312 0.2170941
0.11316 0.227077
0.1132 0.2412298
0.11324001 0.2225528
0.11328001 0.2082173
0.11332001 0.2316139
0.11336001 0.2306333
0.11340001 0.2179831
0.11344 0.228163
0.11348 0.2262518
0.11352 0.2165205
0.11356001 0.2217892
0.11360001 0.2336174
0.11364001 0.2257788
0.11368001 0.2302576
0.11372001 0.2394516
0.11376 0.2220415
0.1138 0.2225264
0.11384 0.219706
0.11388 0.2089875
0.11392001 0.2328393
0.11396001 0.2447408
0.11400001 0.2392716
0.11404001 0.2179124
0.11408 0.2280972
0.11412 0.2148031
0.11416 0.2123987
0.1142 0.2146953
0.11424001 0.2105682
0.11428001 0.2186873
0.11432001 0.2234042
0.11436001 0.2103393
0.11440001 0.2177437
0.11444 0.2321409
0.11448 0.2288773
0.11452 0.2173253
0.11456001 0.2130586
0.11460001 0.2059018
0.11464001 0.2288521
0.11468001 0.2133206
0.11472001 0.2141439
0.11476 0.2045548
0.1148 0.2009173
0.11484 0.2074793
0.11488 0.2088174
0.11492001 0.2171901
0.11496001 0.1994344
0.11500001 0.2251562
0.11504001 0.2281539
0.11508 0.2172742
0.11512 0.2434182
0.11516 0.2450134
0.1152 0.2383038
0.11524001 0.2174008
0.11528001 0.2382222
0.11532001 0.2324826
0.11536001 0.2085634
0.11540001 0.2058062
0.11544 0.1892753
0.11548 0.2056044
0.11552 0.196451
0.11556001 0.1984601
0.11560001 0.2243065
0.11564001 0.2206735
0.11568001 0.2231827
0.11572001 0.2199113
0.11576 0.2047474
0.1158 0.2146642
0.11584 0.2124392
0.11588 0.210759
0.11592001 0.221751
0.11596001 0.230585
0.11600001 0.2160653
0.11604001 0.2102
0.11608 0.2115429
0.11612 0.2189308
0.11616 0.2234187
0.1162 0.2229328
0.11624001 0.2207445
0.11628001 0.206717
0.11632001 0.2272151
0.11636001 0.2352429
0.11640001 0.2277599
0.11644 0.2350983
0.11648 0.2222727
0.11652 0.2114567
0.11656001 0.2425327
0.11660001 0.2348443
0.11664001 0.2189675
0.11668001 0.2191055
0.11672001 0.2026464
0.11676 0.2333081
0.1168 0.2264845
0.11684 0.2270989
0.11688 0.2185232
0.11692001 0.2245497
0.11696001 0.2326992
0.11700001 0.2354866
0.11704001 0.2155782
0.11708 0.2063729
0.11712 0.2177021
0.11716 0.2141525
0.1172 0.2134119
0.11724001 0.2096232
0.11728001 0.2150862
0.11732001 0.2192418
0.11736001 0.2258783
0.11740001 0.2329239
0.11744 0.2204909
0.11748 0.2130177
0.11752 0.1969872
0.11756001 0.2002638
0.11760001 0.1951205
0.11764001 0.2093936
0.11768001 0.2159174
0.11772001 0.2055701
0.11776 0.2217903
0.1178 0.2060557
0.11784 0.2083997
0.11788 0.2192479
0.11792001 0.2238984
0.11796001 0.2165896
0.11800001 0.2087
0.11804001 0.1999566
0.11808 0.2089428
0.11812 0.2095765
0.11816 0.2125165
0.1182 0.2155091
0.11824001 0.2120928
0.11828001 0.1944216
0.11832001 0.1916951
0.11836001 0.2006539
0.11840001 0.2003164
0.11844 0.2002641
0.11848 0.1949622
0.11852 0.187362
0.11856001 0.2095268
0.11860001 0.2078588
0.11864001 0.2105798
0.11868001 0.2309044
0.11872001 0.2186314
0.11876 0.2221068
0.1188 0.2168466
0.11884 0.2317906
0.11888 0.2375919
0.11892001 0.2510472
0.11896001 0.2263528
0.11900001 0.2215017
0.11904001 0.2074796
0.11908001 0.2290248
0.11912 0.2138754
0.11916 0.2500917
0.1192 0.2436602
0.11924001 0.2383635
0.11928001 0.2614994
0.11932001 0.2498225
0.11936001 0.2497879
0.11940001 0.2513234
0.11944 0.2280926
0.11948 0.1978552
0.11952 0.2211986
0.11956001 0.2161363
0.11960001 0.2147587
0.11964001 0.2138163
0.11968001 0.219102
0.11972001 0.2050733
0.11976 0.2166857
0.1198 0.235081
0.11984 0.2381271
0.11988 0.224219
0.11992001 0.2133196
0.11996001 0.2035686
0.12000001 0.2211351
0.12004001 0.2096407
0.12008001 0.2111665
0.12012 0.2223817
0.12016 0.2245293
0.1202 0.2113763
0.12024001 0.2147458
0.12028001 0.2000953
0.12032001 0.200901
0.12036001 0.2084535
0.12040001 0.2058266
0.12044 0.2118125
0.12048 0.2245102
0.12052 0.2360839
0.12056001 0.2083202
0.12060001 0.2071944
0.12064001 0.215126
0.12068001 0.1972758
0.12072001 0.2201788
0.12076 0.207368
0.1208 0.2167242
0.12084 0.2008574
0.12088 0.2193078
0.12092001 0.2366743
0.12096001 0.213747
0.12100001 0.215039
0.12104001 0.2186491
0.12108001 0.2251602
0.12112 0.2177704
0.12116 0.2215972
0.1212 0.2194038
0.12124001 0.2218914
0.12128001 0.2209722
0.12132001 0.2547684
0.12136001 0.2392989
0.12140001 0.2367675
0.12144 0.23368
0.12148 0.2118458
0.12152 0.2475754
0.12156001 0.2636467
0.12160001 0.2147155
0.12164001 0.2264796
0.12168001 0.233761
0.12172001 0.2341332
0.12176 0.218772
0.1218 0.2172782
0.12184 0.2345429
0.12188 0.225471
0.12192001 0.2144259
0.12196001 0.2077652
0.12200001 0.2125124
0.12204001 0.2087246
0.12208001 0.2434329
0.12212 0.2144053
0.12216 0.2162127
0.1222 0.225634
0.12224001 0.2195978
0.12228001 0.2214469
0.12232001 0.2027338
0.12236001 0.2131767
0.12240001 0.2194154
0.12244 0.2242906
0.12248 0.2332959
0.12252 0.2041085
0.12256001 0.2076415
0.12260001 0.2066865
0.12264001 0.2204907
0.12268001 0.2177432
0.12272001 0.2110287
0.12276 0.200656
0.1228 0.2165686
0.12284 0.2351275
0.12288 0.2286335
0.12292001 0.2301499
0.12296001 0.2271344
0.12300001 0.2334881
0.12304001 0.2384063
0.12308001 0.2233871
0.12312 0.2281449
0.12316 0.2285855
0.1232 0.2420347
0.12324001 0.2228646
0.12328001 0.2351966
0.12332001 0.2261787
0.12336001 0.2221233
0.12340001 0.2086198
0.12344 0.20227
0.12348 0.2101949
0.12352 0.1950531
0.12356001 0.1986649
0.12360001 0.2029147
0.12364001 0.192983
0.12368001 0.2203361
0.12372001 0.2145041
0.12376 0.2101304
0.1238 0.2121817
0.12384 0.2038859
0.12388 0.2193712
0.12392001 0.2148712
0.12396001 0.2212635
0.12400001 0.2125314
0.12404001 0.2000109
0.12408001 0.205108
0.12412 0.19523
0.12416 0.1985396
0.1242 0.20047
0.12424001 0.1970124
0.12428001 0.2044974
0.12432001 0.2007129
0.12436001 0.1910241
0.12440001 0.1911026
0.12444 0.1936351
0.12448 0.2118509
0.12452 0.2127813
0.12456001 0.2066088
0.12460001 0.2162514
0.12464001 0.2102471
0.12468001 0.2168202
0.12472001 0.2069384
0.12476 0.2050927
0.1248 0.2032952
0.12484 0.1909096
0.12488 0.2029065
0.12492001 0.1951272
0.12496001 0.1903429
0.12500001 0.2081602
0.12504001 0.1989418
0.12508001 0.215222
0.12512 0.1920236
0.12516 0.1857129
0.1252 0.1942188
0.12524001 0.210385
0.12528001 0.20443
0.12532001 0.216496
0.12536001 0.2033579
0.12540001 0.2161188
0.12544 0.2050448
0.12548 0.2335964
0.12552 0.2009452
0.12556001 0.2127147
0.12560001 0.2077573
0.12564001 0.2119256
0.12568001 0.202617
0.12572001 0.2174372
0.12576001 0.1985835
0.1258 0.2188025
0.12584 0.2017293
0.12588 0.1965698
0.12592001 0.1952827
0.12596001 0.2247359
0.12600001 0.2140822
0.12604001 0.1997488
0.12608001 0.2046622
0.12612 0.2008409
0.12616 0.2117595
0.1262 0.2104816
0.12624001 0.1956706
0.12628001 0.1964402
0.12632001 0.2104989
0.12636001 0.2033593
0.12640001 0.2219635
0.12644 0.2044298
0.12648 0.2129632
0.12652 0.2369172
0.12656001 0.2084087
0.12660001 0.2217996
0.12664001 0.1905507
0.12668001 0.1971735
0.12672001 0.2166652
0.12676001 0.1959677
0.1268 0.2035755
0.12684 0.1961354
0.12688 0.2002339
0.12692001 0.2123996
0.12696001 0.2001743
0.12700001 0.1981863
0.12704001 0.2126077
0.12708001 0.195021
0.12712 0.2094618
0.12716 0.1957242
0.1272 0.2010517
0.12724001 0.2061627
0.12728001 0.2339211
0.12732001 0.2190274
0.12736001 0.2070398
0.12740001 0.2232223
0.12744 0.2070674
0.12748 0.2297211
0.12752 0.2281767
0.12756001 0.1973307
0.12760001 0.2220875
0.12764001 0.2098148
0.12768001 0.2005332
0.12772001 0.2294011
0.12776001 0.2328501
0.1278 0.2364812
0.12784 0.2173523
0.12788 0.2072382
0.12792001 0.202641
0.12796001 0.2075337
0.128 0.1895273
0.12804001 0.1937824
0.12808 0.201069
0.12812001 0.2099609
0.12816 0.2058266
0.12820001 0.2032792
0.12824001 0.2021038
0.12828 0.1980538
0.12832001 0.1929584
0.12836 0.2009955
0.12840001 0.187334
0.12844 0.2084994
0.12848001 0.2033892
0.12852 0.2171125
0.12856001 0.2146585
0.12860001 0.2019839
0.12864 0.2157594
0.12868001 0.2228464
0.12872 0.1818694
0.12876001 0.1907955
0.1288 0.2036155
0.12884001 0.2025503
0.12888 0.1888706
0.12892001 0.1853063
0.12896001 0.1977679
0.129 0.2058622
0.12904001 0.1984317
0.12908 0.2125352
0.12912001 0.2062846
0.12916 0.2042322
0.12920001 0.2117249
0.12924001 0.2173244
0.12928 0.2167634
0.12932001 0.1998038
0.12936 0.2192323
0.12940001 0.2165833
0.12944 0.210979
0.12948001 0.2176584
0.12952 0.2397758
0.12956001 0.2415353
0.12960001 0.232558
0.12964 0.2193224
0.12968001 0.2360239
0.12972 0.2236925
0.12976001 0.2121822
0.1298 0.2056423
0.12984001 0.2142084
0.12988 0.2008898
0.12992001 0.2190835
0.12996001 0.2075425
0.13 0.2013473
0.13004001 0.2256897
0.13008 0.2368639
0.13012001 0.2171211
0.13016 0.2273627
0.13020001 0.2310734
0.13024001 0.2078104
0.13028 0.2283015
0.13032001 0.2141093
0.13036 0.2203414
0.13040001 0.2347245
0.13044 0.2310531
0.13048001 0.2173671
0.13052 0.2154063
0.13056001 0.2093119
0.13060001 0.2219931
0.13064 0.203264
0.13068001 0.2122692
0.13072 0.2169417
0.13076001 0.216867
0.1308 0.2236528
0.13084001 0.2230031
0.13088 0.2299903
0.13092001 0.2264894
0.13096001 0.2195158
0.131 0.2138897
0.13104001 0.2033585
0.13108 0.2160008
0.13112001 0.2429225
0.13116 0.230666
0.13120001 0.2335627
0.13124001 0.2292988
0.13128 0.2566101
0.13132001 0.2479489
0.13136 0.2317297
0.13140001 0.2248396
0.13144 0.2452125
0.13148001 0.2294788
0.13152 0.2335399
0.13156001 0.2229793
0.13160001 0.2265914
0.13164 0.2096827
0.13168001 0.2253907
0.13172 0.2210246
0.13176001 0.2083603
0.1318 0.2106559
0.13184001 0.2086243
0.13188 0.2156966
0.13192001 0.2083251
0.13196001 0.2165475
0.132 0.221873
0.13204001 0.227955
0.13208 0.2264282
0.13212001 0.2196341
0.13216 0.223643
0.13220001 0.2197881
0.13224001 0.2083699
0.13228 0.241348
0.13232001 0.2262568
0.13236 0.2306424
0.13240001 0.2178058
0.13244 0.2103393
0.13248001 0.2000223
0.13252 0.2098213
0.13256001 0.2205068
0.13260001 0.2243175
0.13264 0.216069
0.13268001 0.2170385
0.13272 0.2107597
0.13276001 0.2055372
0.1328 0.2272669
0.13284001 0.2202931
0.13288 0.2138663
0.13292001 0.206233
0.13296001 0.2191076
0.133 0.2216185
0.13304001 0.2245996
0.13308 0.2254775
0.13312001 0.1956615
0.13316 0.2006827
0.13320001 0.2189327
0.13324001 0.2011951
0.13328 0.2063159
0.13332001 0.2225837
0.13336 0.2168519
0.13340001 0.2027957
0.13344 0.2097556
0.13348001 0.2273917
0.13352 0.209267
0.13356001 0.1966726
0.13360001 0.2142943
0.13364 0.2023208
0.13368001 0.2112735
0.13372 0.1911039
0.13376001 0.2179377
0.1338 0.2215674
0.13384001 0.1965555
0.13388 0.2029382
0.13392001 0.224485
0.13396001 0.2151136
0.134 0.2529481
0.13404001 0.2336733
0.13408 0.2288567
0.13412001 0.2235928
0.13416 0.2344396
0.13420001 0.2204648
0.13424001 0.1994787
0.13428 0.2122873
0.13432001 0.2142595
0.13436 0.2128432
0.13440001 0.2064681
0.13444 0.1950023
0.13448001 0.2066641
0.13452 0.2209797
0.13456001 0.2221879
0.13460001 0.2005511
0.13464 0.2080582
0.13468001 0.1939529
0.13472 0.2035234
0.13476001 0.1997144
0.1348 0.2088064
0.13484001 0.200798
0.13488 0.1982186
0.13492001 0.1972398
0.13496001 0.2045829
0.135 0.2069133
0.13504001 0.2026522
0.13508 0.2185818
0.13512001 0.2230805
0.13516 0.2337701
0.13520001 0.2181735
0.13524001 0.2211237
0.13528001 0.2141356
0.13532001 0.2354196
0.13536 0.2142448
0.13540001 0.212531
0.13544 0.2199853
0.13548001 0.1997878
0.13552 0.201513
0.13556001 0.2190663
0.13560001 0.2009781
0.13564 0.2231115
0.13568001 0.2085216
0.13572 0.2039099
0.13576001 0.2035906
0.1358 0.2134309
0.13584001 0.19953
0.13588 0.2225819
0.13592001 0.2099348
0.13596001 0.214277
0.136 0.2124214
0.13604001 0.1944457
0.13608 0.2163096
0.13612001 0.2220262
0.13616 0.2085781
0.13620001 0.2064304
0.13624001 0.2017639
0.13628001 0.2033624
0.13632001 0.2132
0.13636 0.2182058
0.13640001 0.2295527
0.13644 0.2179718
0.13648001 0.2267765
0.13652 0.2387004
0.13656001 0.2176629
0.13660001 0.1983607
0.13664 0.2177333
0.13668001 0.214209
0.13672 0.2011099
0.13676001 0.2207928
0.1368 0.2153793
0.13684001 0.2191592
0.13688 0.2165224
0.13692001 0.2104624
0.13696001 0.2168936
0.137 0.2272903
0.13704001 0.2226154
0.13708 0.2253992
0.13712001 0.2292864
0.13716 0.2039147
0.13720001 0.1976513
0.13724001 0.2143618
0.13728001 0.2117947
0.13732001 0.2487272
0.13736 0.2335248
0.13740001 0.2417377
0.13744 0.2199771
0.13748001 0.2380412
0.13752 0.2479667
0.13756001 0.2331306
0.13760001 0.2336396
0.13764 0.2349243
0.13768001 0.2349735
0.13772 0.2154207
0.13776001 0.22931
0.1378 0.2228168
0.13784001 0.2314133
0.13788 0.2259428
0.13792001 0.2388089
0.13796001 0.2605773
0.138 0.2382228
0.13804001 0.2125373
0.13808 0.2239554
0.13812001 0.2526242
0.13816 0.2353113
0.13820001 0.2407825
0.13824001 0.2459682
0.13828001 0.2343929
0.13832001 0.2515664
0.13836 0.2441202
0.13840001 0.2420868
0.13844 0.2549741
0.13848001 0.2430096
0.13852 0.2195794
0.13856001 0.2404557
0.13860001 0.2388269
0.13864 0.2462249
0.13868001 0.2512602
0.13872 0.2445532
0.13876001 0.238535
0.1388 0.2177882
0.13884001 0.2688712
0.13888 0.2273765
0.13892001 0.2239603
0.13896001 0.2542162
0.139 0.2217712
0.13904001 0.250669
0.13908 0.2379614
0.13912001 0.2481866
0.13916 0.2453954
0.13920001 0.2526283
0.13924001 0.2445987
0.13928001 0.234854
0.13932001 0.2364113
0.13936 0.2476393
0.13940001 0.2400798
0.13944 0.2612446
0.13948001 0.2324107
0.13952 0.2591714
0.13956001 0.2443753
0.13960001 0.2304163
0.13964 0.2491302
0.13968001 0.2218841
0.13972 0.2352552
0.13976001 0.2343183
0.1398 0.2105457
0.13984001 0.2323066
0.13988 0.2204844
0.13992001 0.2222987
0.13996001 0.2485938
0.14 0.2226468
0.14004001 0.2516982
0.14008 0.2432469
0.14012001 0.2250202
0.14016 0.2347391
0.14020001 0.2551679
0.14024001 0.2590872
0.14028001 0.2556515
0.14032001 0.2350733
0.14036 0.2327202
0.14040001 0.2129694
0.14044 0.2239052
0.14048001 0.2520708
0.14052 0.2403095
0.14056001 0.2311916
0.14060001 0.2497073
0.14064 0.2356334
0.14068001 0.2744746
0.14072 0.2814316
0.14076001 0.221564
0.1408 0.2338522
0.14084001 0.2182495
0.14088 0.2354183
0.14092001 0.2215651
0.14096001 0.2702533
0.141 0.2465332
0.14104001 0.2686737
0.14108 0.261946
0.14112001 0.2774286
0.14116 0.2919216
0.14120001 0.2936713
0.14124001 0.2906263
0.14128001 0.3169954
0.14132001 0.2703014
0.14136 0.2479833
0.14140001 0.2691821
0.14144 0.2338253
0.14148001 0.2507619
0.14152 0.2232302
0.14156001 0.232856
0.14160001 0.2652697
0.14164 0.2762176
0.14168001 0.2470243
0.14172 0.2432153
0.14176001 0.2394634
0.1418 0.2376571
0.14184001 0.2156055
0.14188 0.2467697
0.14192001 0.2381007
0.14196001 0.22388
0.142 0.2520444
0.14204001 0.2327139
0.14208 0.2315456
0.14212001 0.2281351
0.14216 0.2448553
0.14220001 0.2442047
0.14224001 0.2204223
0.14228001 0.2246485
0.14232001 0.2227699
0.14236 0.2334152
0.14240001 0.2411063
0.14244 0.231718
0.14248001 0.231186
0.14252 0.2468012
0.14256001 0.2561862
0.14260001 0.2585328
0.14264 0.2358529
0.14268001 0.2582509
0.14272 0.254171
0.14276001 0.2222229
0.1428 0.2410041
0.14284001 0.2206346
0.14288 0.2340924
0.14292001 0.2383599
0.14296001 0.2653165
0.143 0.2161453
0.14304001 0.2121519
0.14308 0.2275987
0.14312001 0.2166637
0.14316 0.1968032
0.14320001 0.2063286
0.14324001 0.209819
0.14328001 0.2117224
0.14332001 0.2173208
0.14336 0.2224625
0.14340001 0.2272577
0.14344 0.2299662
0.14348001 0.2311007
0.14352 0.250709
0.14356001 0.2301041
0.14360001 0.2167556
0.14364 0.2128687
0.14368001 0.2589905
0.14372 0.2291892
0.14376001 0.2233293
0.1438 0.2462758
0.14384001 0.2485657
0.14388 0.235057
0.14392001 0.2612857
0.14396001 0.2504869
0.144 0.2361423
0.14404001 0.2291541
0.14408 0.2357598
0.14412001 0.2413942
0.14416 0.2392612
0.14420001 0.2076695
0.14424001 0.2325541
0.14428001 0.2252599
0.14432001 0.2187426
0.14436 0.2342115
0.14440001 0.2255535
0.14444 0.2128103
0.14448001 0.2052369
0.14452 0.2141823
0.14456001 0.2171649
0.14460001 0.2096001
0.14464 0.2274943
0.14468001 0.2185362
0.14472 0.2139187
0.14476001 0.217487
0.1448 0.2474814
0.14484001 0.2330437
0.14488 0.2380714
0.14492001 0.2304736
0.14496001 0.220086
0.145 0.2348982
0.14504001 0.2197175
0.14508 0.2428611
0.14512001 0.2174601
0.14516 0.2201808
0.14520001 0.2403787
0.14524001 0.2148524
0.14528001 0.2324269
0.14532001 0.2231672
0.14536 0.2248263
0.14540001 0.2282531
0.14544 0.2218728
0.14548001 0.1997442
0.14552 0.2200955
0.14556001 0.2110606
0.14560001 0.2095951
0.14564 0.218485
0.14568001 0.2159281
0.14572 0.219399
0.14576001 0.2187452
0.1458 0.2198695
0.14584001 0.2361885
0.14588 0.2303784
0.14592001 0.2457423
0.14596001 0.2590827
0.146 0.2258095
0.14604001 0.2152264
0.14608 0.2364246
0.14612001 0.2394996
0.14616 0.2098844
0.14620001 0.2188048
0.14624001 0.2253433
0.14628001 0.2327385
0.14632001 0.2147167
0.14636 0.2125914
0.14640001 0.2123073
0.14644 0.21008
0.14648001 0.213905
0.14652 0.225563
0.14656001 0.2187475
0.14660001 0.2231007
0.14664 0.2155429
0.14668001 0.2148945
0.14672 0.2177933
0.14676001 0.2160091
0.1468 0.2298942
0.14684001 0.2371573
0.14688 0.2320498
0.14692001 0.2465471
0.14696001 0.2609895
0.147 0.2611532
0.14704001 0.2376564
0.14708 0.2579063
0.14712001 0.229348
0.14716 0.2395274
0.14720001 0.2379257
0.14724001 0.2164477
0.14728001 0.2257012
0.14732001 0.2377378
0.14736 0.2461533
0.14740001 0.2248471
0.14744 0.2383631
0.14748001 0.2034187
0.14752 0.1993329
0.14756001 0.2003285
0.14760001 0.2216252
0.14764 0.2326726
0.14768001 0.2120926
0.14772 0.2029895
0.14776001 0.2126567
0.1478 0.2166458
0.14784001 0.2120342
0.14788 0.2319987
0.14792001 0.2424368
0.14796001 0.2383927
0.148 0.2464651
0.14804001 0.24472
0.14808 0.2242195
0.14812001 0.2284133
0.14816 0.2060085
0.14820001 0.2103067
0.14824001 0.2067763
0.14828001 0.2046369
0.14832001 0.2073688
0.14836 0.2263527
0.14840001 0.2109234
0.14844 0.2279453
0.14848001 0.2478493
0.14852 0.2728077
0.14856001 0.2433034
0.14860001 0.2388585
0.14864001 0.2537622
0.14868001 0.233592
0.14872 0.2609308
0.14876001 0.2597958
0.1488 0.2677681
0.14884001 0.2476279
0.14888 0.239774
0.14892001 0.2550174
0.14896001 0.2718132
0.149 0.2646261
0.14904001 0.2325458
0.14908 0.2101938
0.14912001 0.2322515
0.14916 0.2624517
0.14920001 0.2358555
0.14924001 0.2211044
0.14928001 0.2301472
0.14932001 0.2266416
0.14936 0.2188331
0.14940001 0.2370304
0.14944 0.2118485
0.14948001 0.2109186
0.14952 0.2081884
0.14956001 0.1941735
0.14960001 0.1875821
0.14964001 0.1896998
0.14968001 0.2046306
0.14972 0.201022
0.14976001 0.1920593
0.1498 0.2055854
0.14984001 0.2009382
0.14988 0.1981496
0.14992001 0.2053316
0.14996001 0.1974227
0.15 0.2182639
0.15004001 0.2084318
0.15008 0.2155268
0.15012001 0.2033658
0.15016 0.1895015
0.15020001 0.1991184
0.15024001 0.2062877
0.15028001 0.2061696
0.15032001 0.2280129
0.15036 0.2187668
0.15040001 0.1971906
0.15044 0.1921386
0.15048001 0.1883711
0.15052 0.1869421
0.15056001 0.1966494
0.15060001 0.1896995
0.15064001 0.2038318
0.15068001 0.2037432
0.15072 0.2069625
0.15076001 0.1955556
0.1508 0.1987152
0.15084001 0.1978476
0.15088 0.2031121
0.15092001 0.2165645
0.15096001 0.229612
0.151 0.2052512
0.15104001 0.1938414
0.15108 0.2422212
0.15112001 0.2104824
0.15116 0.2245127
0.15120001 0.2076224
0.15124001 0.2214656
0.15128001 0.2021827
0.15132001 0.2083301
0.15136 0.2044137
0.15140001 0.205817
0.15144 0.2044331
0.15148001 0.2093887
0.15152 0.199621
0.15156001 0.2039203
0.15160001 0.1979552
0.15164001 0.2236709
0.15168001 0.2185312
0.15172 0.2185513
0.15176001 0.193845
0.1518 0.2138141
0.15184001 0.1821096
0.15188 0.2281081
0.15192001 0.2324155
0.15196001 0.1977349
0.152 0.1949516
0.15204001 0.1889419
0.15208 0.1907764
0.15212001 0.2029353
0.15216 0.1914295
0.15220001 0.206444
0.15224001 0.184762
0.15228001 0.19874
0.15232001 0.2037879
0.15236 0.2044797
0.15240001 0.2047951
0.15244 0.2042404
0.15248001 0.2021178
0.15252 0.1991816
0.15256001 0.1965059
0.15260001 0.2077427
0.15264001 0.2084389
0.15268001 0.1977519
0.15272 0.2049553
0.15276001 0.2041889
0.1528 0.2136565
0.15284001 0.2366303
0.15288 0.2192555
0.15292001 0.2208964
0.15296001 0.200439
0.153 0.1981558
0.15304001 0.1860299
0.15308 0.1954974
0.15312001 0.1880814
0.15316 0.1966339
0.15320001 0.1976657
0.15324001 0.2068032
0.15328001 0.2265059
0.15332001 0.2203605
0.15336 0.2110499
0.15340001 0.2389026
0.15344 0.2462784
0.15348001 0.2505648
0.15352 0.2316754
0.15356001 0.2307919
0.15360001 0.2209993
0.15364001 0.2195064
0.15368001 0.2222726
0.15372 0.1943026
0.15376001 0.2214791
0.1538 0.2075235
0.15384001 0.1959078
0.15388 0.2145028
0.15392001 0.2211881
0.15396001 0.2029723
0.154 0.1968533
0.15404001 0.1941104
0.15408 0.1881267
0.15412001 0.201174
0.15416 0.1967473
0.15420001 0.211239
0.15424001 0.2178601
0.15428001 0.2147117
0.15432001 0.2172612
0.15436 0.2167974
0.15440001 0.2174795
0.15444 0.2054726
0.15448001 0.219372
0.15452 0.2204346
0.15456001 0.2103602
0.15460001 0.2137654
0.15464001 0.2060426
0.15468001 0.2009051
0.15472 0.211497
0.15476001 0.223582
0.1548 0.2248171
0.15484001 0.2226015
0.15488 0.2008022
0.15492001 0.2303061
0.15496001 0.2264036
0.155 0.2278065
0.15504001 0.2129541
0.15508 0.2297862
0.15512001 0.215719
0.15516 0.2141933
0.15520001 0.2033687
0.15524001 0.2160502
0.15528001 0.212112
0.15532001 0.2131176
0.15536 0.2112636
0.15540001 0.20894
0.15544 0.1870708
0.15548001 0.2027261
0.15552 0.2103816
0.15556001 0.2217051
0.15560001 0.2139447
0.15564001 0.2260236
0.15568001 0.2054443
0.15572 0.206119
0.15576001 0.212972
0.1558 0.2126368
0.15584001 0.2178771
0.15588 0.2070361
0.15592001 0.2410322
0.15596001 0.2163303
0.156 0.226826
0.15604001 0.2388541
0.15608 0.2380151
0.15612001 0.2352587
0.15616 0.2329148
0.15620001 0.2217759
0.15624001 0.2414494
0.15628001 0.2165055
0.15632001 0.2207464
0.15636 0.2344772
0.15640001 0.2268188
0.15644 0.2043137
0.15648001 0.2248184
0.15652 0.2298484
0.15656001 0.2396264
0.15660001 0.2062212
0.15664001 0.2225336
0.15668001 0.2416224
0.15672 0.241587
0.15676001 0.2183903
0.1568 0.2184013
0.15684001 0.2311021
0.15688 0.2485099
0.15692001 0.2113856
0.15696001 0.2250356
0.157 0.2149182
0.15704001 0.2287453
0.15708 0.2107189
0.15712001 0.2265903
0.15716 0.2402259
0.15720001 0.2382345
0.15724001 0.23385
0.15728001 0.2330614
0.15732001 0.2572641
0.15736 0.2113573
0.15740001 0.2069049
0.15744 0.2044911
0.15748001 0.2018692
0.15752 0.2169711
0.15756001 0.2119684
0.15760001 0.2070438
0.15764001 0.1976664
0.15768001 0.2302475
0.15772 0.2179713
0.15776001 0.2346571
0.1578 0.240241
0.15784001 0.2392134
0.15788 0.2329742
0.15792001 0.2183273
0.15796001 0.2293551
0.158 0.2299278
0.15804001 0.2458613
0.15808 0.238491
0.15812001 0.259795
0.15816 0.226132
0.15820001 0.2222318
0.15824001 0.2507334
0.15828001 0.2383295
0.15832001 0.221122
0.15836 0.2358513
0.15840001 0.2268066
0.15844 0.2150305
0.15848001 0.2121907
0.15852 0.241669
0.15856001 0.2470416
0.15860001 0.2529054
0.15864001 0.2420482
0.15868001 0.2415217
0.15872 0.2523335
0.15876001 0.2372694
0.1588 0.2273233
0.15884001 0.2113775
0.15888 0.2192113
0.15892001 0.2545853
0.15896001 0.2432075
0.159 0.245362
0.15904001 0.2521805
0.15908 0.2395623
0.15912001 0.2802529
0.15916 0.2515359
0.15920001 0.2570955
0.15924001 0.2840765
0.15928001 0.2860184
0.15932001 0.2509711
0.15936 0.2411695
0.15940001 0.2268934
0.15944 0.2471549
0.15948001 0.2352805
0.15952 0.2548827
0.15956001 0.2548534
0.15960001 0.2529387
0.15964001 0.254307
0.15968001 0.2663515
0.15972 0.2470619
0.15976001 0.2529598
0.1598 0.2615229
0.15984001 0.2338905
0.15988 0.2285887
0.15992001 0.2523172
0.15996001 0.2199201
0.16 0.225743
0.16004001 0.2552102
0.16008 0.2554294
0.16012001 0.2440201
0.16016 0.2396894
0.16020001 0.2331347
0.16024001 0.2579329
0.16028001 0.2499392
0.16032001 0.2459708
0.16036 0.2449258
0.16040001 0.2479083
0.16044 0.2578517
0.16048001 0.2667031
0.16052 0.2716374
0.16056001 0.2672429
0.16060001 0.280646
0.16064001 0.2656915
0.16068001 0.2786651
0.16072 0.2786692
0.16076001 0.2723227
0.1608 0.2945319
0.16084001 0.2481933
0.16088 0.2613608
0.16092001 0.2508612
0.16096001 0.2443124
0.16100002 0.2303061
0.16104001 0.2244883
0.16108 0.2164503
0.16112001 0.2147652
0.16116 0.2245655
0.16120001 0.2407927
0.16124001 0.2420781
0.16128001 0.2277077
0.16132001 0.2556744
0.16136 0.2374858
0.16140001 0.2319811
0.16144 0.2399448
0.16148001 0.2427887
0.16152 0.2328131
0.16156001 0.261895
0.16160001 0.2489453
0.16164001 0.2401613
0.16168001 0.2282649
0.16172 0.2471537
0.16176001 0.2380872
0.1618 0.23737
0.16184001 0.2206555
0.16188 0.2317677
0.16192001 0.2330425
0.16196001 0.2161142
0.16200002 0.2226557
0.16204001 0.2184591
0.16208 0.2169157
0.16212001 0.2171328
0.16216 0.218165
0.16220001 0.229926
0.16224001 0.2535366
0.16228001 0.2409906
0.16232001 0.2541343
0.16236 0.2448821
0.16240001 0.248157
0.16244 0.2452366
0.16248001 0.2284346
0.16252 0.2332097
0.16256001 0.2249221
0.16260001 0.212512
0.16264001 0.2061977
0.16268001 0.2075311
0.16272 0.2157396
0.16276001 0.2322568
0.1628 0.2235386
0.16284001 0.2204719
0.16288 0.2277557
0.16292001 0.2376784
0.16296001 0.2542675
0.16300002 0.2493438
0.16304001 0.263365
0.16308 0.2479338
0.16312001 0.2684057
0.16316 0.2601608
0.16320001 0.2307458
0.16324001 0.2338756
0.16328001 0.2448841
0.16332001 0.2409933
0.16336 0.239843
0.16340001 0.2258754
0.16344 0.2314635
0.16348001 0.2346058
0.16352 0.2483315
0.16356001 0.2259753
0.16360001 0.2287168
0.16364001 0.2157996
0.16368001 0.2210843
0.16372 0.2924098
0.16376001 0.2649587
0.1638 0.2702189
0.16384001 0.2652367
0.16388 0.2563676
0.16392001 0.2403348
0.16396001 0.2399444
0.16400002 0.278082
0.16404001 0.2364369
0.16408 0.2394034
0.16412001 0.2400808
0.16416 0.2440836
0.16420001 0.241665
0.16424001 0.242436
0.16428001 0.229976
0.16432001 0.2135125
0.16436 0.2387201
0.16440001 0.2343412
0.16444 0.2160306
0.16448001 0.228194
0.16452 0.2322645
0.16456001 0.2300929
0.16460001 0.2278981
0.16464001 0.2561498
0.16468001 0.2174733
0.16472 0.2616661
0.16476001 0.2441056
0.1648 0.2695174
0.16484001 0.2826201
0.16488 0.2712801
0.16492001 0.2617096
0.16496001 0.2797855
0.16500002 0.2394365
0.16504001 0.2523527
0.16508 0.2412814
0.16512001 0.2556162
0.16516 0.2664893
0.16520001 0.2240216
0.16524001 0.2458637
0.16528001 0.2621343
0.16532001 0.2325442
0.16536 0.2486473
0.16540001 0.245858
0.16544 0.2183595
0.16548001 0.2274246
0.16552 0.2310157
0.16556001 0.2180573
0.16560001 0.2180239
0.16564001 0.2100945
0.16568001 0.2353837
0.16572 0.2312521
0.16576001 0.2095021
0.1658 0.2383896
0.16584001 0.220009
0.16588 0.2009335
0.16592001 0.1969948
0.16596001 0.23921
0.16600002 0.2142006
0.16604001 0.2117067
0.16608 0.2211505
0.16612001 0.2504753
0.16616 0.2520671
0.16620001 0.2472877
0.16624001 0.2543063
0.16628001 0.2475409
0.16632001 0.240085
0.16636 0.2240995
0.16640001 0.2343874
0.16644 0.2332287
0.16648001 0.2537256
0.16652 0.2287977
0.16656001 0.2336695
0.16660001 0.2291199
0.16664001 0.2318298
0.16668001 0.2512923
0.16672 0.2565995
0.16676001 0.2437158
0.1668 0.2408217
0.16684001 0.2345425
0.16688 0.2303355
0.16692001 0.2436795
0.16696001 0.24007
0.16700002 0.2398129
0.16704001 0.2558262
0.16708 0.2298962
0.16712001 0.2238433
0.16716 0.2222228
0.16720001 0.235303
0.16724001 0.2378388
0.16728001 0.2362315
0.16732001 0.2268879
0.16736 0.232852
0.16740001 0.2320357
0.16744 0.2670584
0.16748001 0.2479219
0.16752 0.2511792
0.16756001 0.2696898
0.16760001 0.2423563
0.16764001 0.2488271
0.16768001 0.2493389
0.16772 0.2272826
0.16776001 0.254327
0.1678 0.2374094
0.16784001 0.2523597
0.16788 0.2514433
0.16792001 0.241252
0.16796001 0.226517
0.16800002 0.2409159
0.16804001 0.2291849
0.16808 0.2220228
0.16812001 0.2301004
0.16816 0.2248278
0.16820001 0.2289333
0.16824001 0.2249483
0.16828001 0.2498911
0.16832001 0.2164387
0.16836 0.2331543
0.16840001 0.2202788
0.16844 0.24047
0.16848001 0.2278467
0.16852 0.2278741
0.16856001 0.2201956
0.16860001 0.2153337
0.16864001 0.218847
0.16868001 0.2170323
0.16872 0.2196138
0.16876001 0.2212162
0.1688 0.2272784
0.16884001 0.2191299
0.16888 0.2416008
0.16892001 0.2371215
0.16896001 0.2504179
0.16900002 0.2161037
0.16904001 0.2349752
0.16908 0.2498105
0.16912001 0.2204391
0.16916 0.2319449
0.16920001 0.2380829
0.16924001 0.2261045
0.16928001 0.2288267
0.16932001 0.2428352
0.16936 0.2332155
0.16940001 0.2424488
0.16944 0.2420228
0.16948001 0.2374604
0.16952 0.227336
0.16956001 0.233157
0.16960001 0.2197712
0.16964001 0.2246045
0.16968001 0.2232982
0.16972 0.2362542
0.16976001 0.2247033
0.1698 0.2420656
0.16984001 0.2490178
0.16988 0.2540033
0.16992001 0.2411405
0.16996001 0.2581594
0.17000002 0.2351886
0.17004001 0.2613125
0.17008 0.2609646
0.17012001 0.2343967
0.17016 0.2014839
0.17020001 0.2268331
0.17024001 0.245851
0.17028001 0.2438935
0.17032001 0.2350249
0.17036 0.2197956
0.17040001 0.2305281
0.17044 0.2289543
0.17048001 0.2539914
0.17052 0.2193792
0.17056001 0.2270358
0.17060001 0.2359327
0.17064001 0.2429893
0.17068001 0.2282581
0.17072 0.2311971
0.17076001 0.2284133
0.1708 0.2131999
0.17084001 0.1975699
0.17088 0.2046478
0.17092001 0.1997022
0.17096001 0.2029484
0.17100002 0.2241811
0.17104001 0.2260995
0.17108 0.2426448
0.17112001 0.2321475
0.17116 0.219942
0.17120001 0.2060083
0.17124001 0.2063122
0.17128001 0.2153561
0.17132001 0.2082408
0.17136 0.2273023
0.17140001 0.2335677
0.17144 0.2378978
0.17148001 0.2260656
0.17152 0.2088169
0.17156001 0.2212979
0.17160001 0.2444812
0.17164001 0.2477714
0.17168001 0.2329993
0.17172 0.2435305
0.17176001 0.2231185
0.1718 0.2142224
0.17184001 0.2282483
0.17188 0.2292366
0.17192001 0.2115824
0.17196001 0.2170105
0.17200002 0.2307388
0.17204001 0.2312549
0.17208 0.2344309
0.17212001 0.2082988
0.17216 0.228863
0.17220001 0.2238458
0.17224001 0.2225496
0.17228001 0.240565
0.17232001 0.2132139
0.17236 0.1982618
0.17240001 0.2023034
0.17244 0.2007237
0.17248001 0.2331691
0.17252 0.2126455
0.17256001 0.219202
0.17260001 0.2232585
0.17264001 0.1988482
0.17268001 0.2028908
0.17272 0.2250149
0.17276001 0.2155316
0.1728 0.2189335
0.17284001 0.2567256
0.17288 0.2233362
0.17292001 0.253027
0.17296001 0.2463281
0.17300002 0.2329344
0.17304001 0.231337
0.17308 0.2192164
0.17312001 0.2373004
0.17316 0.216468
0.17320001 0.2143323
0.17324001 0.2310263
0.17328001 0.2687163
0.17332001 0.2807099
0.17336 0.2724108
0.17340001 0.2498188
0.17344 0.2656922
0.17348001 0.2469341
0.17352 0.2784182
0.17356001 0.2653088
0.17360001 0.2793502
0.17364001 0.2564566
0.17368001 0.2518763
0.17372 0.2216927
0.17376001 0.222565
0.1738 0.2130074
0.17384001 0.2434313
0.17388 0.2361912
0.17392001 0.2310295
0.17396001 0.2162195
0.17400002 0.2289682
0.17404001 0.2132941
0.17408 0.2464759
0.17412001 0.2215035
0.17416 0.2349598
0.17420001 0.2017226
0.17424001 0.2381798
0.17428001 0.2216543
0.17432001 0.2112051
0.17436002 0.2276043
0.17440001 0.2186639
0.17444 0.2024836
0.17448001 0.2021935
0.17452 0.1974722
0.17456001 0.2028559
0.17460001 0.238347
0.17464001 0.238008
0.17468001 0.2103624
0.17472 0.2077445
0.17476001 0.2038735
0.1748 0.1955286
0.17484001 0.2058127
0.17488 0.2183636
0.17492001 0.2106867
0.17496001 0.226245
0.17500002 0.2232118
0.17504001 0.221454
0.17508 0.2146724
0.17512001 0.2243288
0.17516 0.2179658
0.17520001 0.2167021
0.17524001 0.1898852
0.17528001 0.2098243
0.17532001 0.2159087
0.17536002 0.2138757
0.17540001 0.2200252
0.17544 0.2253986
0.17548001 0.2031445
0.17552 0.2013993
0.17556001 0.2157982
0.17560001 0.219411
0.17564001 0.2174646
0.17568001 0.2025032
0.17572 0.1982373
0.17576001 0.2148051
0.1758 0.2011581
0.17584001 0.2055891
0.17588 0.2150819
0.17592001 0.2112516
0.17596001 0.2212435
0.17600002 0.2163928
0.17604001 0.2038273
0.17608 0.2365777
0.17612001 0.2356678
0.17616 0.213618
0.17620001 0.2054278
0.17624001 0.2333265
0.17628001 0.2244007
0.17632001 0.2114843
0.17636002 0.2114581
0.17640001 0.2427567
0.17644 0.2188298
0.17648001 0.2230686
0.17652 0.2264261
0.17656001 0.2265363
0.17660001 0.205962
0.17664001 0.2091243
0.17668001 0.231778
0.17672 0.2340914
0.17676001 0.236958
0.1768 0.228171
0.17684001 0.2407795
0.17688 0.2687697
0.17692001 0.257387
0.17696001 0.2421054
0.17700002 0.2196271
0.17704001 0.2350043
0.17708 0.2269819
0.17712001 0.2211155
0.17716 0.2275404
0.17720001 0.2048716
0.17724001 0.2468028
0.17728001 0.2483102
0.17732001 0.237151
0.17736002 0.2509928
0.17740001 0.2339754
0.17744 0.283576
0.17748001 0.2572234
0.17752 0.2827343
0.17756001 0.258489
0.17760001 0.2476597
0.17764001 0.2477288
0.17768001 0.2503773
0.17772 0.2605189
0.17776001 0.2516813
0.1778 0.2352097
0.17784001 0.2422006
0.17788 0.2257594
0.17792001 0.2358453
0.17796001 0.2421029
0.17800002 0.2386116
0.17804001 0.2500708
0.17808 0.2419982
0.17812001 0.2536101
0.17816 0.240716
0.17820001 0.2657249
0.17824001 0.257172
0.17828001 0.2516057
0.17832001 0.2507664
0.17836002 0.2670077
0.17840001 0.2728085
0.17844 0.2480267
0.17848001 0.2745458
0.17852 0.2795441
0.17856001 0.2706066
0.17860001 0.2529983
0.17864001 0.2709778
0.17868001 0.2748446
0.17872 0.2661178
0.17876001 0.277947
0.1788 0.2345813
0.17884001 0.272533
0.17888 0.2845804
0.17892001 0.261707
0.17896001 0.2812157
0.17900002 0.2705818
0.17904001 0.2811917
0.17908 0.2742513
0.17912001 0.2297347
0.17916 0.2348008
0.17920001 0.2665668
0.17924001 0.2267331
0.17928001 0.2068059
0.17932001 0.2073767
0.17936002 0.2380625
0.17940001 0.2451008
0.17944 0.2334586
0.17948001 0.2245274
0.17952 0.2450521
0.17956001 0.2580638
0.17960001 0.2428045
0.17964001 0.2258593
0.17968001 0.2505304
0.17972 0.2123675
0.17976001 0.2231889
0.1798 0.2091505
0.17984001 0.2180645
0.17988 0.2153277
0.17992001 0.2287178
0.17996001 0.2122448
0.18000002 0.2230921
0.18004001 0.2040768
0.18008 0.2183771
0.18012001 0.2014965
0.18016 0.2091833
0.18020001 0.1868601
0.18024001 0.198067
0.18028001 0.2042533
0.18032001 0.2198386
0.18036002 0.2274036
0.18040001 0.2792121
0.18044 0.2608497
0.18048001 0.2518673
0.18052 0.220609
0.18056001 0.2098288
0.18060001 0.2239954
0.18064001 0.2375754
0.18068001 0.2290808
0.18072 0.230549
0.18076001 0.2067444
0.1808 0.2521428
0.18084001 0.215672
0.18088 0.2179506
0.18092001 0.2357871
0.18096001 0.1930756
0.18100002 0.2118989
0.18104001 0.2005256
0.18108 0.218317
0.18112001 0.2259196
0.18116 0.2256601
0.18120001 0.202551
0.18124001 0.2107663
0.18128001 0.2034251
0.18132001 0.1862424
0.18136002 0.2020533
0.18140001 0.2005646
0.18144 0.1991225
0.18148001 0.2074257
0.18152 0.2210848
0.18156001 0.2004445
0.18160001 0.2131145
0.18164001 0.2171714
0.18168001 0.2109488
0.18172 0.2046515
0.18176001 0.2129117
0.1818 0.2048975
0.18184001 0.2010127
0.18188 0.2204958
0.18192001 0.2279229
0.18196001 0.2262179
0.18200002 0.2510603
0.18204001 0.2327975
0.18208 0.234017
0.18212001 0.2292937
0.18216 0.2236714
0.18220001 0.2236664
0.18224001 0.2284025
0.18228001 0.2152506
0.18232001 0.2215254
0.18236002 0.2397804
0.18240001 0.1937975
0.18244 0.2046824
0.18248001 0.2278209
0.18252 0.2009848
0.18256001 0.2097453
0.18260001 0.2150074
0.18264001 0.2312721
0.18268001 0.2412878
0.18272 0.2253479
0.18276001 0.2346096
0.1828 0.2464896
0.18284001 0.2267021
0.18288 0.2213831
0.18292001 0.230316
0.18296001 0.201614
0.18300002 0.2094585
0.18304001 0.2465161
0.18308 0.2101855
0.18312001 0.2067582
0.18316 0.2419785
0.18320001 0.2350217
0.18324001 0.210963
0.18328001 0.2112088
0.18332001 0.226415
0.18336002 0.2077153
0.18340001 0.2169992
0.18344 0.2139752
0.18348001 0.2058285
0.18352 0.22733
0.18356001 0.2147509
0.18360001 0.2409782
0.18364001 0.2170386
0.18368001 0.1957739
0.18372 0.2167922
0.18376001 0.2250619
0.1838 0.2379082
0.18384001 0.2389238
0.18388 0.248766
0.18392001 0.2308491
0.18396001 0.2392889
0.18400002 0.2232759
0.18404001 0.2264905
0.18408 0.2676543
0.18412001 0.2403083
0.18416 0.2430916
0.18420001 0.2213112
0.18424001 0.2364895
0.18428001 0.2219468
0.18432001 0.2182587
0.18436002 0.2201588
0.18440001 0.2413221
0.18444 0.2105081
0.18448001 0.2444372
0.18452 0.2296691
0.18456001 0.2205006
0.18460001 0.2342419
0.18464001 0.2087965
0.18468001 0.2208744
0.18472 0.2309794
0.18476001 0.2436865
0.1848 0.2057313
0.18484001 0.2197125
0.18488 0.2378881
0.18492001 0.2459347
0.18496001 0.23741
0.18500002 0.223567
0.18504001 0.2205256
0.18508 0.221623
0.18512001 0.2114968
0.18516 0.2210946
0.18520001 0.2323889
0.18524001 0.2226817
0.18528001 0.2417883
0.18532001 0.2241768
0.18536002 0.2180812
0.18540001 0.2140123
0.18544 0.2146585
0.18548001 0.2149494
0.18552 0.2354223
0.18556001 0.2530836
0.18560001 0.2468507
0.18564001 0.2314382
0.18568001 0.2574671
0.18572 0.223448
0.18576001 0.2013302
0.1858 0.2256861
0.18584001 0.2218454
0.18588 0.2117219
0.18592001 0.2193029
0.18596001 0.2180953
0.18600002 0.2029894
0.18604001 0.2058775
0.18608 0.2436576
0.18612001 0.2299966
0.18616 0.221919
0.18620001 0.2380281
0.18624001 0.2364725
0.18628001 0.2095513
0.18632001 0.2081151
0.18636002 0.2495369
0.18640001 0.2437385
0.18644 0.2440698
0.18648001 0.2839457
0.18652 0.2462866
0.18656001 0.2536363
0.18660001 0.265657
0.18664001 0.2694169
0.18668001 0.2509718
0.18672002 0.2741471
0.18676001 0.2381982
0.1868 0.244312
0.18684001 0.2382048
0.18688 0.2371282
0.18692001 0.2560474
0.18696001 0.2616834
0.18700002 0.2468815
0.18704001 0.2488166
0.18708 0.237456
0.18712001 0.203021
0.18716 0.2588156
0.18720001 0.2339479
0.18724001 0.2333927
0.18728001 0.2503094
0.18732001 0.2533818
0.18736002 0.2447154
0.18740001 0.2026165
0.18744 0.229447
0.18748001 0.2535074
0.18752 0.2316727
0.18756001 0.2461716
0.18760001 0.2387378
0.18764001 0.2332639
0.18768001 0.2535963
0.18772002 0.2210512
0.18776001 0.2439349
0.1878 0.2388877
0.18784001 0.2038624
0.18788 0.2195263
0.18792001 0.216028
0.18796001 0.2348516
0.18800002 0.232852
0.18804001 0.2611947
0.18808 0.2062402
0.18812001 0.213455
0.18816 0.2143612
0.18820001 0.2254418
0.18824001 0.2140799
0.18828001 0.2214281
0.18832001 0.2407775
0.18836002 0.2366524
0.18840001 0.2360631
0.18844 0.2410302
0.18848001 0.2094965
0.18852 0.2321312
0.18856001 0.2343696
0.18860001 0.262464
0.18864001 0.2494995
0.18868001 0.2699058
0.18872002 0.2627933
0.18876001 0.2562866
0.1888 0.2329344
0.18884001 0.2315506
0.18888 0.2191165
0.18892001 0.2334043
0.18896001 0.2692147
0.18900002 0.2627179
0.18904001 0.2365737
0.18908 0.262923
0.18912001 0.2810051
0.18916 0.2756991
0.18920001 0.2608491
0.18924001 0.2388092
0.18928001 0.2699239
0.18932001 0.2572486
0.18936002 0.2368484
0.18940001 0.2457084
0.18944 0.2155557
0.18948001 0.1959553
0.18952 0.2130037
0.18956001 0.2417051
0.18960001 0.2484975
0.18964001 0.2391049
0.18968001 0.2300977
0.18972002 0.2056949
0.18976001 0.2061475
0.1898 0.2103045
0.18984001 0.2128517
0.18988 0.2217918
0.18992001 0.2253139
0.18996001 0.2624688
0.19000002 0.2319697
0.19004001 0.2236212
0.19008 0.2652319
0.19012001 0.2617126
0.19016 0.2628769
0.19020001 0.2597845
0.19024001 0.2502363
0.19028001 0.2659263
0.19032001 0.242978
0.19036002 0.2764262
0.19040001 0.2611603
0.19044 0.2421977
0.19048001 0.2487021
0.19052 0.2449346
0.19056001 0.2396195
0.19060001 0.2588964
0.19064001 0.256643
0.19068001 0.2520276
0.19072002 0.2525023
0.19076001 0.2564103
0.1908 0.2511703
0.19084001 0.2586327
0.19088 0.2482408
0.19092001 0.2646752
0.19096001 0.2478285
0.19100002 0.2210602
0.19104001 0.2342647
0.19108 0.2330208
0.19112001 0.2522115
0.19116 0.2312741
0.19120001 0.2364392
0.19124001 0.2393438
0.19128001 0.2170482
0.19132001 0.2509406
0.19136002 0.208644
0.19140001 0.23004
0.19144 0.2291089
0.19148001 0.2509486
0.19152 0.2302871
0.19156001 0.2286658
0.19160001 0.2166408
0.19164001 0.2346303
0.19168001 0.2414349
0.19172002 0.2530178
0.19176001 0.2697312
0.1918 0.2389791
0.19184001 0.2549149
0.19188 0.24847
0.19192001 0.2447106
0.19196001 0.2647269
0.19200002 0.2903318
0.19204001 0.2833491
0.19208 0.2643482
0.19212001 0.2410999
0.19216 0.2585431
0.19220001 0.2607724
0.19224001 0.2438876
0.19228001 0.2327544
0.19232001 0.2419879
0.19236002 0.2600292
0.19240001 0.2767504
0.19244 0.2578283
0.19248001 0.2422052
0.19252 0.2722701
0.19256001 0.2616504
0.19260001 0.2439008
0.19264001 0.260243
0.19268001 0.249014
0.19272002 0.2585395
0.19276001 0.2381287
0.1928 0.256477
0.19284001 0.2620606
0.19288 0.2506757
0.19292001 0.257873
0.19296001 0.2464019
0.19300002 0.2424911
0.19304001 0.2449324
0.19308 0.25809
0.19312001 0.2475906
0.19316 0.2359278
0.19320001 0.2338213
0.19324001 0.2505551
0.19328001 0.2882063
0.19332001 0.2612538
0.19336002 0.2749141
0.19340001 0.2582942
0.19344 0.2487899
0.19348001 0.2475087
0.19352 0.2129743
0.19356001 0.2436366
0.19360001 0.25216
0.19364001 0.2640826
0.19368001 0.2696408
0.19372002 0.2451003
0.19376001 0.2603435
0.1938 0.2659536
0.19384001 0.2558347
0.19388 0.24329
0.19392001 0.2757541
0.19396001 0.2688996
0.19400002 0.2421788
0.19404001 0.2233182
0.19408 0.2602999
0.19412001 0.2469254
0.19416 0.2502011
0.19420001 0.2544738
0.19424001 0.2472416
0.19428001 0.2610987
0.19432001 0.245581
0.19436002 0.2545266
0.19440001 0.2465151
0.19444 0.2292333
0.19448001 0.2509183
0.19452 0.2455848
0.19456001 0.2428891
0.19460001 0.2444474
0.19464001 0.2626545
0.19468001 0.2526995
0.19472002 0.2624797
0.19476001 0.23268
0.1948 0.2637002
0.19484001 0.2439774
0.19488 0.229125
0.19492001 0.2390725
0.19496001 0.2528554
0.19500002 0.2624505
0.19504001 0.2473778
0.19508 0.2234741
0.19512001 0.2321213
0.19516 0.2269369
0.19520001 0.2325511
0.19524001 0.2373633
0.19528001 0.2376962
0.19532001 0.241385
0.19536002 0.2544621
0.19540001 0.2374824
0.19544 0.2538452
0.19548001 0.2532466
0.19552 0.2489474
0.19556001 0.2469396
0.19560001 0.2658096
0.19564001 0.262537
0.19568001 0.2409827
0.19572002 0.2435894
0.19576001 0.262325
0.1958 0.2588235
0.19584001 0.2414242
0.19588 0.2528225
0.19592001 0.2922547
0.19596001 0.2759556
0.19600002 0.2453182
0.19604001 0.2538507
0.19608 0.2498034
0.19612001 0.2441325
0.19616 0.2489928
0.19620001 0.2429
0.19624001 0.2416457
0.19628001 0.2359459
0.19632001 0.2369018
0.19636002 0.2351958
0.19640001 0.2361827
0.19644 0.2377442
0.19648001 0.2236039
0.19652 0.2347071
0.19656001 0.2458927
0.19660001 0.260472
0.19664001 0.2428102
0.19668001 0.2536027
0.19672002 0.2536083
0.19676001 0.2339235
0.1968 0.2110483
0.19684001 0.2160638
0.19688 0.2398116
0.19692001 0.2537564
0.19696001 0.2610798
0.19700002 0.2435676
0.19704001 0.2345056
0.19708 0.2363864
0.19712001 0.2340175
0.19716 0.2419619
0.19720001 0.2324653
0.19724001 0.2319926
0.19728001 0.2464334
0.19732001 0.2364948
0.19736002 0.2529623
0.19740001 0.243184
0.19744 0.2304896
0.19748001 0.2320806
0.19752 0.2588177
0.19756001 0.2334131
0.19760001 0.2581368
0.19764001 0.2525198
0.19768001 0.2590698
0.19772002 0.2834411
0.19776001 0.2668436
0.1978 0.2656069
0.19784001 0.236231
0.19788 0.2456352
0.19792001 0.2559146
0.19796001 0.2449852
0.19800002 0.2525085
0.19804001 0.2653283
0.19808 0.266636
0.19812001 0.2491557
0.19816 0.2733878
0.19820001 0.2649415
0.19824001 0.2522376
0.19828001 0.2708185
0.19832001 0.2428049
0.19836002 0.2701399
0.19840001 0.2577079
0.19844 0.2623209
0.19848001 0.2466551
0.19852 0.2398127
0.19856001 0.2353663
0.19860001 0.2570595
0.19864001 0.2525804
0.19868001 0.2749032
0.19872002 0.2256898
0.19876001 0.2620097
0.1988 0.2924224
0.19884001 0.2517771
0.19888 0.257716
0.19892001 0.2418285
0.19896001 0.2561425
0.19900002 0.2456465
0.19904001 0.2751938
0.19908 0.2617843
0.19912001 0.2508155
0.19916 0.2572399
0.19920001 0.2469751
0.19924001 0.2392562
0.19928001 0.2357506
0.19932001 0.2429813
0.19936002 0.2344461
0.19940001 0.2476009
0.19944 0.2624633
0.19948001 0.2552964
0.19952 0.2509241
0.19956001 0.2492435
0.19960001 0.2341442
0.19964001 0.2420673
0.19968001 0.2119622
0.19972002 0.2222513
0.19976001 0.2338933
0.1998 0.232373
0.19984001 0.2345757
0.19988 0.2273906
0.19992001 0.2403045
0.19996001 0.209372
0.20000002 0.2419581
0.20004001 0.2536293
0.20008002 0.2278304
0.20012001 0.2220732
0.20016 0.2128937
0.20020001 0.2539612
0.20024001 0.2257718
0.20028001 0.252352
0.20032001 0.2604464
0.20036002 0.2463981
0.20040001 0.2278539
0.20044 0.2193889
0.20048001 0.2247698
0.20052 0.2540224
0.20056001 0.2465493
0.20060001 0.2613306
0.20064001 0.2370563
0.20068001 0.2346425
0.20072002 0.2369014
0.20076001 0.2644849
0.2008 0.225942
0.20084001 0.2329417
0.20088 0.2408395
0.20092001 0.2200438
0.20096001 0.2254952
0.20100002 0.2439464
0.20104001 0.2447073
0.20108002 0.2475582
0.20112001 0.268798
0.20116 0.2535199
0.20120001 0.317001
0.20124001 0.3338642
0.20128001 0.3051912
0.20132001 0.2821779
0.20136002 0.2492801
0.20140001 0.2641092
0.20144 0.2631526
0.20148001 0.2803614
0.20152 0.2742372
0.20156001 0.2703263
0.20160001 0.2733118
0.20164001 0.2422399
0.20168001 0.2517765
0.20172002 0.2573261
0.20176001 0.2473537
0.2018 0.2633269
0.20184001 0.2700415
0.20188 0.2842541
0.20192001 0.2645498
0.20196001 0.2475064
0.20200002 0.2168155
0.20204001 0.2577724
0.20208002 0.267286
0.20212001 0.2556503
0.20216 0.2639052
0.20220001 0.2613905
0.20224001 0.2649244
0.20228001 0.2681196
0.20232001 0.2690758
0.20236002 0.2613235
0.20240001 0.2647393
0.20244 0.2501565
0.20248001 0.2694066
0.20252 0.2709866
0.20256001 0.2522636
0.20260001 0.2526651
0.20264001 0.2427479
0.20268001 0.2357741
0.20272002 0.2534177
0.20276001 0.242813
0.2028 0.24875
0.20284001 0.2427216
0.20288 0.2919344
0.20292001 0.300128
0.20296001 0.2908377
0.20300002 0.2811126
0.20304001 0.2929696
0.20308002 0.297627
0.20312001 0.3271786
0.20316 0.3292367
0.20320001 0.3090259
0.20324001 0.3364145
0.20328001 0.3155183
0.20332001 0.2924417
0.20336002 0.3150966
0.20340001 0.3413471
0.20344 0.3258638
0.20348001 0.3077655
0.20352 0.3054943
0.20356001 0.2842703
0.20360001 0.3171013
0.20364001 0.3210761
0.20368001 0.2862794
0.20372002 0.2937023
0.20376001 0.3305332
0.2038 0.3167381
0.20384001 0.3290727
0.20388 0.3164473
0.20392001 0.3283904
0.20396001 0.3277011
0.20400002 0.3280636
0.20404001 0.3570792
0.20408002 0.3252672
0.20412001 0.324799
0.20416 0.3087631
0.20420001 0.3560449
0.20424001 0.3440291
0.20428001 0.3149751
0.20432001 0.3068939
0.20436002 0.3066892
0.20440001 0.2977023
0.20444 0.294563
0.20448001 0.2651553
0.20452 0.2667269
0.20456001 0.2777294
0.20460001 0.2536055
0.20464001 0.2217589
0.20468001 0.2360216
0.20472002 0.2348791
0.20476001 0.2385988
0.2048 0.2577122
0.20484001 0.2438024
0.20488 0.2523957
0.20492001 0.2806082
0.20496001 0.2750804
0.20500002 0.2591141
0.20504001 0.261608
0.20508002 0.2636405
0.20512001 0.2611165
0.20516 0.2528567
0.20520001 0.2541017
0.20524001 0.2746558
0.20528001 0.280349
0.20532001 0.295253
0.20536002 0.3067495
0.20540001 0.2933426
0.20544 0.2966995
0.20548001 0.3053998
0.20552 0.2909228
0.20556001 0.2682609
0.20560001 0.2913564
0.20564001 0.2989134
0.20568001 0.2636683
0.20572002 0.3090765
0.20576001 0.2756385
0.2058 0.267451
0.20584001 0.261333
0.20588 0.2651153
0.20592001 0.2799573
0.20596001 0.2673683
0.20600002 0.2789843
0.20604001 0.2805545
0.20608002 0.2780961
0.20612001 0.2808848
0.20616 0.2736186
0.20620001 0.2705564
0.20624001 0.2839772
0.20628001 0.2593664
0.20632001 0.2881409
0.20636002 0.2768735
0.20640001 0.2591732
0.20644 0.2610935
0.20648001 0.292089
0.20652 0.294721
0.20656001 0.3075649
0.20660001 0.2968165
0.20664001 0.2847176
0.20668001 0.2856216
0.20672002 0.2757733
0.20676001 0.2656194
0.2068 0.2436555
0.20684001 0.2764027
0.20688 0.311985
0.20692001 0.310543
0.20696001 0.2799921
0.20700002 0.3014645
0.20704001 0.3139724
0.20708002 0.2985463
0.20712001 0.3198995
0.20716 0.31154
0.20720001 0.3174363
0.20724001 0.3097025
0.20728001 0.3179751
0.20732001 0.3270294
0.20736002 0.3022533
0.20740001 0.3001515
0.20744 0.2775953
0.20748001 0.2491994
0.20752 0.2620081
0.20756001 0.2627705
0.20760001 0.2520649
0.20764001 0.264374
0.20768001 0.296721
0.20772002 0.2709895
0.20776001 0.2965077
0.2078 0.281049
0.20784001 0.298169
0.20788 0.2967471
0.20792001 0.2744631
0.20796001 0.2956223
0.20800002 0.3015828
0.20804001 0.2992101
0.20808002 0.2784308
0.20812001 0.2662594
0.20816 0.2660467
0.20820001 0.2707967
0.20824001 0.252389
0.20828001 0.2667026
0.20832001 0.2513888
0.20836002 0.2454887
0.20840001 0.2401233
0.20844 0.2363482
0.20848001 0.2276074
0.20852 0.2330399
0.20856001 0.2338552
0.20860001 0.2392226
0.20864001 0.2392877
0.20868001 0.2205825
0.20872002 0.2273484
0.20876001 0.2150932
0.2088 0.2215707
0.20884001 0.241948
0.20888 0.2417664
0.20892001 0.2334073
0.20896001 0.2120433
0.20900002 0.2145546
0.20904001 0.2246836
0.20908002 0.2235985
0.20912001 0.2331181
0.20916 0.2329534
0.20920001 0.2323066
0.20924001 0.2293476
0.20928001 0.241281
0.20932001 0.2548157
0.20936002 0.2515624
0.20940001 0.225196
0.20944 0.2305237
0.20948001 0.2365196
0.20952 0.2229241
0.20956001 0.2167927
0.20960001 0.2130269
0.20964001 0.234724
0.20968001 0.2175266
0.20972002 0.2230731
0.20976001 0.2188712
0.2098 0.2379168
0.20984001 0.2308514
0.20988 0.2314847
0.20992001 0.2319221
0.20996001 0.2183594
0.21000002 0.2249843
0.21004001 0.2239614
0.21008002 0.229365
0.21012001 0.2117966
0.21016 0.2274066
0.21020001 0.2256452
0.21024001 0.2395825
0.21028001 0.2358197
0.21032001 0.2413419
0.21036002 0.2401543
0.21040001 0.2521839
0.21044 0.2481773
0.21048001 0.2440238
0.21052 0.2375909
0.21056001 0.2444274
0.21060001 0.2421095
0.21064001 0.2198962
0.21068001 0.2415862
0.21072002 0.258378
0.21076001 0.255581
0.2108 0.2417867
0.21084001 0.2335265
0.21088 0.232729
0.21092001 0.2354583
0.21096001 0.2427006
0.21100002 0.2274014
0.21104001 0.2266463
0.21108002 0.2419697
0.21112001 0.2305555
0.21116 0.240237
0.21120001 0.2355518
0.21124001 0.2387424
0.21128001 0.2211762
0.21132001 0.2417245
0.21136002 0.2213872
0.21140001 0.2210605
0.21144 0.2620285
0.21148001 0.2354546
0.21152 0.2476433
0.21156001 0.2353883
0.21160001 0.228193
0.21164001 0.2096661
0.21168001 0.2360021
0.21172002 0.2566161
0.21176001 0.2426795
0.2118 0.2544011
0.21184001 0.251823
0.21188 0.2567464
0.21192001 0.2202276
0.21196001 0.237202
0.21200002 0.2382704
0.21204001 0.2375915
0.21208002 0.2426882
0.21212001 0.2361074
0.21216 0.2393532
0.21220001 0.2684205
0.21224001 0.2703187
0.21228001 0.2557084
0.21232001 0.2446056
0.21236002 0.2500649
0.21240001 0.2512493
0.21244002 0.2373419
0.21248001 0.2314618
0.21252 0.2548409
0.21256001 0.2540382
0.21260001 0.2537599
0.21264001 0.2559948
0.21268001 0.2326333
0.21272002 0.2411065
0.21276001 0.2229338
0.2128 0.2460108
0.21284001 0.2414264
0.21288 0.2304063
0.21292001 0.2359115
0.21296001 0.2444368
0.21300002 0.2356703
0.21304001 0.2625893
0.21308002 0.263782
0.21312001 0.250126
0.21316 0.2516092
0.21320001 0.2281178
0.21324001 0.2315391
0.21328001 0.2188859
0.21332001 0.2546382
0.21336002 0.2738287
0.21340001 0.2674021
0.21344002 0.2572941
0.21348001 0.2392985
0.21352 0.2340706
0.21356001 0.2457323
0.21360001 0.2424339
0.21364001 0.2605523
0.21368001 0.253844
0.21372002 0.2491085
0.21376001 0.226419
0.2138 0.257993
0.21384001 0.2594805
0.21388 0.2633281
0.21392001 0.2481116
0.21396001 0.2325344
0.21400002 0.2433517
0.21404001 0.2511249
0.21408002 0.2420567
0.21412001 0.2371587
0.21416 0.2367043
0.21420001 0.2550494
0.21424001 0.2383133
0.21428001 0.2344915
0.21432001 0.2128257
0.21436002 0.2308894
0.21440001 0.2475981
0.21444002 0.2369693
0.21448001 0.2516828
0.21452 0.2376671
0.21456001 0.2353864
0.21460001 0.2227188
0.21464001 0.2417211
0.21468001 0.2443507
0.21472002 0.2570761
0.21476001 0.2186549
0.2148 0.2339759
0.21484001 0.2485421
0.21488 0.2304251
0.21492001 0.2366127
0.21496001 0.2397446
0.21500002 0.2229916
0.21504001 0.2194859
0.21508002 0.2256325
0.21512001 0.2462237
0.21516 0.2404924
0.21520001 0.2165718
0.21524001 0.2215872
0.21528001 0.2091262
0.21532001 0.2297065
0.21536002 0.2118848
0.21540001 0.2253318
0.21544002 0.2256901
0.21548001 0.2282747
0.21552 0.2274963
0.21556001 0.2398494
0.21560001 0.2265198
0.21564001 0.230631
0.21568001 0.2468539
0.21572002 0.2454814
0.21576001 0.2359337
0.2158 0.2568651
0.21584001 0.2750174
0.21588 0.2676882
0.21592001 0.2654705
0.21596001 0.2592458
0.21600002 0.2941776
0.21604001 0.2879919
0.21608002 0.2885461
0.21612001 0.2872365
0.21616 0.2525548
0.21620001 0.2406444
0.21624001 0.2187811
0.21628001 0.2376861
0.21632001 0.2405983
0.21636002 0.2654857
0.21640001 0.2235117
0.21644002 0.2470075
0.21648001 0.231258
0.21652 0.266613
0.21656001 0.2821344
0.21660001 0.2563081
0.21664001 0.2479927
0.21668001 0.2395044
0.21672002 0.2574218
0.21676001 0.2678549
0.2168 0.2605576
0.21684001 0.2595153
0.21688 0.2570318
0.21692001 0.2704245
0.21696001 0.2566811
0.21700002 0.2526775
0.21704001 0.2512561
0.21708002 0.2520547
0.21712001 0.2512867
0.21716 0.24582
0.21720001 0.2730668
0.21724001 0.2533133
0.21728001 0.2582568
0.21732001 0.2334719
0.21736002 0.2440278
0.21740001 0.2390735
0.21744002 0.2315233
0.21748001 0.216921
0.21752 0.2390699
0.21756001 0.2389289
0.21760001 0.2514618
0.21764001 0.252595
0.21768001 0.2637327
0.21772002 0.2781073
0.21776001 0.250982
0.2178 0.2390676
0.21784001 0.2669995
0.21788 0.2611375
0.21792001 0.2450694
0.21796001 0.2673973
0.21800002 0.268804
0.21804001 0.2787388
0.21808002 0.255378
0.21812001 0.2445363
0.21816 0.247414
0.21820001 0.3057999
0.21824001 0.2628901
0.21828001 0.2544397
0.21832001 0.2442484
0.21836002 0.2756608
0.21840001 0.2915726
0.21844002 0.2670841
0.21848001 0.2527596
0.21852 0.2476116
0.21856001 0.2880376
0.21860001 0.2637526
0.21864001 0.2854954
0.21868001 0.2548797
0.21872002 0.2623149
0.21876001 0.27081
0.2188 0.2615496
0.21884001 0.254179
0.21888 0.2575525
0.21892001 0.2492908
0.21896001 0.246713
0.21900002 0.26758
0.21904001 0.2877368
0.21908002 0.2664708
0.21912001 0.282408
0.21916 0.2448937
0.21920001 0.2651282
0.21924001 0.2502778
0.21928001 0.2479838
0.21932001 0.2502433
0.21936002 0.2579718
0.21940001 0.2665061
0.21944002 0.2600816
0.21948001 0.2753445
0.21952 0.2743975
0.21956001 0.2553
0.21960001 0.24925
0.21964001 0.2530338
0.21968001 0.2580681
0.21972002 0.2516697
0.21976001 0.2612922
0.2198 0.2564645
0.21984001 0.2500898
0.21988 0.2595039
0.21992001 0.2457998
0.21996001 0.246398
0.22000002 0.2614285
0.22004001 0.249725
0.22008002 0.2470094
0.22012001 0.2614723
0.22016 0.2442586
0.22020001 0.2409761
0.22024001 0.2615379
0.22028001 0.2598543
0.22032001 0.2478182
0.22036002 0.2360349
0.22040001 0.2678223
0.22044002 0.2527445
0.22048001 0.2595318
0.22052 0.2551071
0.22056001 0.2686557
0.22060001 0.2685677
0.22064001 0.2806672
0.22068001 0.2747641
0.22072002 0.2839081
0.22076001 0.2860515
0.2208 0.2909828
0.22084001 0.2710088
0.22088 0.281357
0.22092001 0.3004864
0.22096001 0.3025065
0.22100002 0.2795547
0.22104001 0.2929392
0.22108002 0.2755933
0.22112001 0.2733642
0.22116 0.2708722
0.22120001 0.2577336
0.22124001 0.2805584
0.22128001 0.283956
0.22132001 0.2788536
0.22136002 0.2803837
0.22140001 0.2613356
0.22144002 0.2734886
0.22148001 0.2979645
0.22152 0.3040987
0.22156001 0.2973182
0.22160001 0.3142221
0.22164001 0.2955163
0.22168001 0.2998439
0.22172002 0.3085971
0.22176001 0.2898942
0.2218 0.2846351
0.22184001 0.2982131
0.22188 0.320476
0.22192001 0.2874317
0.22196001 0.3219039
0.22200002 0.294157
0.22204001 0.2897493
0.22208002 0.3004284
0.22212001 0.3147866
0.22216 0.281222
0.22220001 0.2919126
0.22224001 0.3016314
0.22228001 0.2923425
0.22232001 0.2789322
0.22236002 0.2943652
0.22240001 0.2718336
0.22244002 0.2690913
0.22248001 0.2679671
0.22252 0.2968206
0.22256001 0.2892951
0.22260001 0.2570944
0.22264001 0.2708843
0.22268001 0.2626393
0.22272002 0.2684245
0.22276001 0.2793076
0.2228 0.2612423
0.22284001 0.2653196
0.22288 0.2753573
0.22292001 0.2718414
0.22296001 0.2734058
0.22300002 0.2604783
0.22304001 0.2731397
0.22308002 0.2954927
0.22312001 0.2776365
0.22316 0.2749331
0.22320001 0.2646016
0.22324001 0.2559342
0.22328001 0.2616195
0.22332001 0.283685
0.22336002 0.2577092
0.22340001 0.2651932
0.22344002 0.2673621
0.22348001 0.2538787
0.22352 0.2741151
0.22356001 0.2680259
0.22360001 0.2717769
0.22364001 0.2569581
0.22368001 0.2575836
0.22372002 0.2420933
0.22376001 0.2635864
0.2238 0.2640786
0.22384001 0.2571593
0.22388 0.2558571
0.22392001 0.2676675
0.22396001 0.2741209
0.22400002 0.2823804
0.22404001 0.2558154
0.22408002 0.2661705
0.22412001 0.2811153
0.22416 0.2842941
0.22420001 0.2802874
0.22424001 0.2719308
0.22428001 0.2691176
0.22432001 0.2664825
0.22436002 0.2569821
0.22440001 0.2741548
0.22444002 0.2637967
0.22448001 0.2773666
0.22452 0.2964263
0.22456001 0.2840391
0.22460001 0.2811966
0.22464001 0.291911
0.22468001 0.2885722
0.22472002 0.2618276
0.22476001 0.2916668
0.2248 0.2650303
0.22484001 0.2921737
0.22488 0.2994996
0.22492001 0.2813839
0.22496001 0.2737902
0.22500002 0.2786206
0.22504001 0.2776386
0.22508002 0.2794303
0.22512001 0.278105
0.22516 0.2723372
0.22520001 0.2815167
0.22524001 0.2711008
0.22528001 0.2698104
0.22532001 0.2719617
0.22536002 0.2880027
0.22540001 0.2817438
0.22544002 0.2696356
0.22548001 0.2804035
0.22552 0.3043287
0.22556001 0.2756148
0.22560001 0.2857966
0.22564001 0.2919036
0.22568001 0.2947513
0.22572002 0.273681
0.22576001 0.2687715
0.22580002 0.2578333
0.22584001 0.269331
0.22588 0.2917333
0.22592001 0.2760521
0.22596001 0.2677388
0.22600002 0.2558712
0.22604001 0.2620332
0.22608002 0.2631443
0.22612001 0.2818451
0.22616 0.2741655
0.22620001 0.2749181
0.22624001 0.2657145
0.22628001 0.2912145
0.22632001 0.2868826
0.22636002 0.3037333
0.22640001 0.2728851
0.22644002 0.311736
0.22648001 0.291652
0.22652 0.2756404
0.22656001 0.308388
0.22660001 0.2878571
0.22664001 0.3018866
0.22668001 0.2722729
0.22672002 0.2688577
0.22676001 0.2609981
0.22680002 0.2530761
0.22684001 0.2790438
0.22688 0.2725283
0.22692001 0.291485
0.22696001 0.2949665
0.22700002 0.2923345
0.22704001 0.2872704
0.22708002 0.3090858
0.22712001 0.2860319
0.22716 0.2925336
0.22720001 0.309317
0.22724001 0.269103
0.22728001 0.2643835
0.22732001 0.2701828
0.22736002 0.2892042
0.22740001 0.2773344
0.22744002 0.2724686
0.22748001 0.2785095
0.22752 0.2693337
0.22756001 0.2738741
0.22760001 0.2748899
0.22764001 0.2993652
0.22768001 0.2705896
0.22772002 0.2653558
0.22776001 0.2722501
0.22780002 0.2720896
0.22784001 0.27672
0.22788 0.2558287
0.22792001 0.2623625
0.22796001 0.2732169
0.22800002 0.2616745
0.22804001 0.2714491
0.22808002 0.274461
0.22812001 0.2451524
0.22816 0.2580101
0.22820001 0.2694346
0.22824001 0.2787553
0.22828001 0.2609845
0.22832001 0.2545406
0.22836002 0.2711636
0.22840001 0.2438278
0.22844002 0.2452958
0.22848001 0.2492176
0.22852 0.2663468
0.22856001 0.2978615
0.22860001 0.2759432
0.22864001 0.2596965
0.22868001 0.2746333
0.22872002 0.2700672
0.22876001 0.2737829
0.22880002 0.2557631
0.22884001 0.2558326
0.22888 0.2820926
0.22892001 0.2574829
0.22896001 0.2725957
0.22900002 0.2645079
0.22904001 0.2835742
0.22908002 0.2729049
0.22912001 0.2801564
0.22916 0.2888028
0.22920001 0.2746687
0.22924001 0.2857578
0.22928001 0.2913938
0.22932001 0.2648744
0.22936002 0.2547948
0.22940001 0.2449218
0.22944002 0.2658379
0.22948001 0.25608
0.22952 0.2683361
0.22956001 0.2538258
0.22960001 0.2939824
0.22964001 0.2776527
0.22968001 0.2665953
0.22972002 0.2656128
0.22976001 0.2685107
0.22980002 0.2741052
0.22984001 0.2718515
0.22988 0.2613166
0.22992001 0.2442002
0.22996001 0.2716191
0.23000002 0.2722406
0.23004001 0.2676939
0.23008002 0.2614331
0.23012001 0.2754347
0.23016 0.2826477
0.23020001 0.2867733
0.23024001 0.2576596
0.23028001 0.2706151
0.23032001 0.2591811
0.23036002 0.2552561
0.23040001 0.2479347
0.23044002 0.2331762
0.23048001 0.264706
0.23052 0.2320201
0.23056001 0.2503396
0.23060001 0.2322247
0.23064001 0.2563857
0.23068001 0.2649175
0.23072002 0.2432948
0.23076001 0.2500453
0.23080002 0.2495394
0.23084001 0.2498891
0.23088 0.2284659
0.23092001 0.2412353
0.23096001 0.2396669
0.23100002 0.2293313
0.23104001 0.2417074
0.23108002 0.2418064
0.23112001 0.2672774
0.23116 0.2527821
0.23120001 0.2486423
0.23124001 0.2370439
0.23128001 0.2285842
0.23132001 0.2378625
0.23136002 0.2211208
0.23140001 0.2180317
0.23144002 0.2166991
0.23148001 0.2137925
0.23152 0.2255026
0.23156001 0.2227198
0.23160001 0.2276345
0.23164001 0.2451062
0.23168001 0.2277219
0.23172002 0.2307264
0.23176001 0.2375187
0.23180002 0.221556
0.23184001 0.2359538
0.23188 0.2334802
0.23192001 0.2579799
0.23196001 0.2609313
0.23200002 0.2401163
0.23204001 0.2376158
0.23208002 0.2568213
0.23212001 0.239159
0.23216 0.248018
0.23220001 0.274941
0.23224001 0.279988
0.23228001 0.2693939
0.23232001 0.263776
0.23236002 0.2703726
0.23240001 0.2800694
0.23244002 0.2791438
0.23248001 0.2714053
0.23252 0.2722657
0.23256001 0.269728
0.23260001 0.2667465
0.23264001 0.2796266
0.23268001 0.2636514
0.23272002 0.2686478
0.23276001 0.2682093
0.23280002 0.2637635
0.23284001 0.2695017
0.23288 0.2380583
0.23292001 0.2451821
0.23296001 0.2574356
0.23300002 0.2651111
0.23304001 0.2437644
0.23308002 0.2622505
0.23312001 0.2707931
0.23316 0.2592297
0.23320001 0.2547778
0.23324001 0.231305
0.23328001 0.2596653
0.23332001 0.2609535
0.23336002 0.3100371
0.23340001 0.2629459
0.23344002 0.2739144
0.23348001 0.258855
0.23352 0.2623001
0.23356001 0.2590586
0.23360001 0.2748057
0.23364001 0.271174
0.23368001 0.2624233
0.23372002 0.261849
0.23376001 0.2315816
0.23380002 0.2508906
0.23384001 0.2528541
0.23388 0.248865
0.23392001 0.2641908
0.23396001 0.2728156
0.23400002 0.257896
0.23404001 0.3038084
0.23408002 0.2595281
0.23412001 0.2424179
0.23416 0.2531915
0.23420001 0.253701
0.23424001 0.2613447
0.23428001 0.2514874
0.23432001 0.2925518
0.23436002 0.3076583
0.23440001 0.2806902
0.23444002 0.301546
0.23448001 0.3114962
0.23452 0.3175538
0.23456001 0.3133327
0.23460001 0.282907
0.23464001 0.276976
0.23468001 0.2609756
0.23472002 0.2504337
0.23476001 0.2714983
0.23480002 0.2797386
0.23484001 0.2966876
0.23488 0.2688522
0.23492001 0.2814521
0.23496001 0.2691543
0.23500002 0.2679862
0.23504001 0.2664807
0.23508002 0.2541725
0.23512001 0.2687235
0.23516 0.284192
0.23520001 0.2695232
0.23524001 0.277121
0.23528001 0.2723453
0.23532001 0.2684707
0.23536002 0.2661857
0.23540001 0.283394
0.23544002 0.2755195
0.23548001 0.2860492
0.23552 0.2816793
0.23556001 0.2858094
0.23560001 0.2820821
0.23564001 0.2913443
0.23568001 0.296431
0.23572002 0.2962766
0.23576001 0.2893519
0.23580002 0.2738234
0.23584001 0.2791527
0.23588 0.2777653
0.23592001 0.2712667
0.23596001 0.2836571
0.23600002 0.2817792
0.23604001 0.2685138
0.23608002 0.2469942
0.23612001 0.2416597
0.23616 0.260826
0.23620001 0.2716499
0.23624001 0.2697445
0.23628001 0.2780955
0.23632001 0.2733533
0.23636002 0.2706309
0.23640001 0.2616377
0.23644002 0.2639211
0.23648001 0.2656875
0.23652 0.2903958
0.23656001 0.2831933
0.23660001 0.2744197
0.23664001 0.2847395
0.23668001 0.286424
0.23672002 0.2820875
0.23676001 0.251898
0.23680002 0.2508624
0.23684001 0.2792572
0.23688 0.3070038
0.23692001 0.3147082
0.23696001 0.327421
0.23700002 0.3108942
0.23704001 0.3199987
0.23708002 0.3070362
0.23712001 0.2851502
0.23716 0.2843688
0.23720001 0.2753552
0.23724001 0.2951601
0.23728001 0.2792491
0.23732001 0.3028805
0.23736002 0.2918456
0.23740001 0.2660654
0.23744002 0.3054151
0.23748001 0.2873191
0.23752 0.3066337
0.23756001 0.2813251
0.23760001 0.2799078
0.23764001 0.3113685
0.23768001 0.2804942
0.23772002 0.2969658
0.23776001 0.2800039
0.23780002 0.3104304
0.23784001 0.2764207
0.23788 0.2865764
0.23792001 0.2934187
0.23796001 0.2844757
0.23800002 0.2758018
0.23804001 0.2935851
0.23808002 0.2565793
0.23812001 0.2512318
0.23816002 0.2536449
0.23820001 0.2544688
0.23824001 0.2277832
0.23828001 0.2381227
0.23832001 0.2541263
0.23836002 0.2584057
0.23840001 0.2448417
0.23844002 0.2618666
0.23848001 0.2484327
0.23852 0.2618065
0.23856001 0.2522162
0.23860001 0.2526397
0.23864001 0.2626721
0.23868001 0.2742766
0.23872002 0.2732396
0.23876001 0.2405183
0.23880002 0.2548121
0.23884001 0.2793075
0.23888 0.2677886
0.23892001 0.2596846
0.23896001 0.3036635
0.23900002 0.2734913
0.23904001 0.2729659
0.23908002 0.2708343
0.23912001 0.2615725
0.23916002 0.2540303
0.23920001 0.2394642
0.23924001 0.2361432
0.23928001 0.2222411
0.23932001 0.2477726
0.23936002 0.233418
0.23940001 0.2586367
0.23944002 0.2300229
0.23948001 0.2738801
0.23952 0.2476832
0.23956001 0.2588021
0.23960001 0.2415221
0.23964001 0.2409777
0.23968001 0.2606103
0.23972002 0.2585484
0.23976001 0.2610727
0.23980002 0.2753724
0.23984001 0.2457954
0.23988 0.2550835
0.23992001 0.2662112
0.23996001 0.2488171
0.24000002 0.2627076
0.24004001 0.2533742
0.24008002 0.2679497
0.24012001 0.2501422
0.24016002 0.2484894
0.24020001 0.2674595
0.24024001 0.281386
0.24028001 0.2645068
0.24032001 0.2809132
0.24036002 0.3131654
0.24040001 0.2345697
0.24044002 0.244059
0.24048001 0.2460733
0.24052 0.2619556
0.24056001 0.2565328
0.24060001 0.2510945
0.24064001 0.2476488
0.24068001 0.2560085
0.24072002 0.2566911
0.24076001 0.2586203
0.24080002 0.241425
0.24084001 0.2423923
0.24088 0.2457774
0.24092001 0.2281841
0.24096001 0.2403301
0.24100002 0.2325725
0.24104001 0.2403374
0.24108002 0.2514575
0.24112001 0.2473471
0.24116002 0.2542533
0.24120001 0.2366717
0.24124001 0.2186363
0.24128001 0.2615925
0.24132001 0.2627349
0.24136002 0.2575775
0.24140001 0.2492814
0.24144002 0.2597973
0.24148001 0.2660945
0.24152 0.2689335
0.24156001 0.2493862
0.24160001 0.2490573
0.24164001 0.2502305
0.24168001 0.2505961
0.24172002 0.2571663
0.24176001 0.2772038
0.24180002 0.2721984
0.24184001 0.2801827
0.24188 0.2351899
0.24192001 0.2342279
0.24196001 0.2556792
0.24200002 0.2498725
0.24204001 0.2573616
0.24208002 0.272078
0.24212001 0.2585513
0.24216002 0.2441525
0.24220001 0.2425986
0.24224001 0.2592134
0.24228001 0.2511193
0.24232001 0.268079
0.24236002 0.2388019
0.24240001 0.2563443
0.24244002 0.2613996
0.24248001 0.2714338
0.24252 0.2602425
0.24256001 0.2446575
0.24260001 0.2579084
0.24264001 0.2655222
0.24268001 0.248328
0.24272002 0.2514524
0.24276001 0.2601988
0.24280002 0.2619952
0.24284001 0.2539311
0.24288 0.2424961
0.24292001 0.2365738
0.24296001 0.2435277
0.24300002 0.2292244
0.24304001 0.2290832
0.24308002 0.2301509
0.24312001 0.2486967
0.24316002 0.287861
0.24320001 0.2609212
0.24324001 0.2725343
0.24328001 0.2918686
0.24332001 0.2733234
0.24336002 0.2759268
0.24340001 0.2769352
0.24344002 0.2568888
0.24348001 0.2861741
0.24352 0.2422554
0.24356001 0.2425933
0.24360001 0.2543749
0.24364001 0.2695532
0.24368001 0.2450697
0.24372002 0.236799
0.24376001 0.2751915
0.24380002 0.2644499
0.24384001 0.2691692
0.24388 0.2451885
0.24392001 0.2517679
0.24396001 0.2368704
0.24400002 0.2504124
0.24404001 0.2503153
0.24408002 0.2614121
0.24412001 0.2811846
0.24416002 0.257825
0.24420001 0.2565242
0.24424001 0.2615238
0.24428001 0.2505187
0.24432001 0.2590959
0.24436002 0.2415988
0.24440001 0.2521703
0.24444002 0.258464
0.24448001 0.2634939
0.24452 0.2806622
0.24456001 0.2381742
0.24460001 0.2378026
0.24464001 0.2291905
0.24468001 0.2384295
0.24472002 0.254588
0.24476001 0.2532985
0.24480002 0.2474132
0.24484001 0.2651396
0.24488 0.2484164
0.24492001 0.2224598
0.24496001 0.2500846
0.24500002 0.2569939
0.24504001 0.267246
0.24508002 0.2711311
0.24512001 0.2671619
0.24516002 0.2519939
0.24520001 0.2421055
0.24524001 0.2592645
0.24528001 0.2543626
0.24532001 0.2876386
0.24536002 0.2583779
0.24540001 0.2491694
0.24544002 0.2693049
0.24548001 0.2718342
0.24552 0.29137
0.24556001 0.2890838
0.24560001 0.2971904
0.24564001 0.2924334
0.24568001 0.2916357
0.24572002 0.2855098
0.24576001 0.2822723
0.24580002 0.2714356
0.24584001 0.2690071
0.24588 0.2802292
0.24592001 0.2710396
0.24596001 0.2572316
0.24600002 0.2533817
0.24604001 0.2598738
0.24608002 0.2438733
0.24612001 0.2750836
0.24616002 0.276909
0.24620001 0.2551413
0.24624001 0.2408896
0.24628001 0.2679873
0.24632001 0.2751084
0.24636002 0.2352813
0.24640001 0.2405607
0.24644002 0.2553004
0.24648001 0.2499501
0.24652 0.2538003
0.24656001 0.2626935
0.24660001 0.2658978
0.24664001 0.276049
0.24668001 0.2443162
0.24672002 0.2797993
0.24676001 0.2626331
0.24680002 0.2583278
0.24684001 0.2635079
0.24688 0.2503352
0.24692001 0.2836998
0.24696001 0.2579738
0.24700002 0.2606568
0.24704001 0.2668664
0.24708002 0.2449477
0.24712001 0.2381024
0.24716002 0.2570357
0.24720001 0.2502663
0.24724001 0.2620117
0.24728001 0.2636462
0.24732001 0.2436753
0.24736002 0.2521858
0.24740001 0.2584251
0.24744002 0.244303
0.24748001 0.2467949
0.24752 0.2558084
0.24756001 0.2415646
0.24760001 0.2490654
0.24764001 0.2642116
0.24768001 0.2559314
0.24772002 0.2494198
0.24776001 0.2424411
0.24780002 0.2475814
0.24784001 0.2544496
0.24788 0.2345049
0.24792001 0.2510401
0.24796001 0.246696
0.24800002 0.2588486
0.24804001 0.2530302
0.24808002 0.2707283
0.24812001 0.2513956
0.24816002 0.2822742
0.24820001 0.2620044
0.24824001 0.2718024
0.24828001 0.2608651
0.24832001 0.2796917
0.24836002 0.2784471
0.24840001 0.2781055
0.24844002 0.2505473
0.24848001 0.2928914
0.24852 0.2615969
0.24856001 0.2781428
0.24860001 0.294568
0.24864001 0.2882274
0.24868001 0.2617602
0.24872002 0.3114184
0.24876001 0.2883884
0.24880002 0.2779807
0.24884001 0.280045
0.24888 0.2862434
0.24892001 0.2817452
0.24896001 0.3156427
0.24900002 0.267994
0.24904001 0.2975811
0.24908002 0.2755273
0.24912001 0.2658681
0.24916002 0.2641256
0.24920001 0.2672098
0.24924001 0.2926041
0.24928001 0.2612036
0.24932001 0.2746218
0.24936002 0.2661912
0.24940001 0.3073303
0.24944002 0.2757873
0.24948001 0.2849511
0.24952 0.2805601
0.24956001 0.3153379
0.24960001 0.2822772
0.24964001 0.2552964
0.24968001 0.2708785
0.24972002 0.261897
0.24976001 0.2892214
0.24980002 0.2946923
0.24984001 0.2634379
0.24988 0.2883971
0.24992001 0.3018701
0.24996001 0.3219242
0.25000002 0.2734227
0.25004001 0.2908497
0.25008002 0.2851689
0.25012001 0.2868507
0.25016002 0.2674015
0.25020001 0.2707993
0.25024001 0.2943775
0.25028001 0.2961706
0.25032001 0.2937959
0.25036002 0.2732774
0.25040001 0.288855
0.25044002 0.2967621
0.25048001 0.2840214
0.25052 0.2871402
0.25056001 0.2988599
0.25060001 0.2750431
0.25064001 0.2780967
0.25068001 0.2522406
0.25072002 0.2578336
0.25076001 0.3054398
0.25080002 0.3119438
0.25084001 0.2835798
0.25088 0.2849493
0.25092001 0.3018208
0.25096001 0.2796751
0.25100002 0.2857957
0.25104001 0.290221
0.25108002 0.2882539
0.25112001 0.2978639
0.25116002 0.2983603
0.25120001 0.3211635
0.25124001 0.2751722
0.25128001 0.267926
0.25132001 0.2720217
0.25136002 0.2914392
0.25140001 0.2887463
0.25144002 0.287495
0.25148001 0.2657366
0.25152002 0.2856163
0.25156001 0.2594265
0.25160001 0.2621858
0.25164001 0.2517419
0.25168001 0.2793348
0.25172002 0.2577244
0.25176001 0.2554901
0.25180002 0.2773545
0.25184001 0.2731842
0.25188 0.2621655
0.25192001 0.2742667
0.25196001 0.2655981
0.25200002 0.259318
0.25204001 0.2684748
0.25208002 0.2666809
0.25212001 0.2941923
0.25216002 0.2939065
0.25220001 0.2902103
0.25224001 0.277354
0.25228001 0.2736244
0.25232001 0.2538922
0.25236002 0.2675368
0.25240001 0.2658193
0.25244002 0.292023
0.25248001 0.2556114
0.25252002 0.2684288
0.25256001 0.267331
0.25260001 0.2588666
0.25264001 0.2784365
0.25268001 0.2797334
0.25272002 0.3175154
0.25276001 0.2826585
0.25280002 0.3007493
0.25284001 0.2726091
0.25288 0.2904303
0.25292001 0.2836967
0.25296001 0.2675658
0.25300002 0.2968298
0.25304001 0.2850869
0.25308002 0.2787763
0.25312001 0.291862
0.25316002 0.2699991
0.25320001 0.2913648
0.25324001 0.3010672
0.25328001 0.2805182
0.25332001 0.265078
0.25336002 0.3011893
0.25340001 0.2927017
0.25344002 0.2866198
0.25348001 0.2766217
0.25352002 0.2783963
0.25356001 0.2623459
0.25360001 0.2731682
0.25364001 0.2785168
0.25368001 0.2643851
0.25372002 0.2707934
0.25376001 0.2637872
0.25380002 0.2495784
0.25384001 0.2663296
0.25388 0.2716405
0.25392001 0.2685532
0.25396001 0.2625974
0.25400002 0.2786502
0.25404001 0.2661199
0.25408002 0.266948
0.25412001 0.276905
0.25416002 0.2922033
0.25420001 0.2982934
0.25424001 0.2593667
0.25428001 0.2660661
0.25432001 0.2525628
0.25436002 0.260639
0.25440001 0.2431578
0.25444002 0.2540138
0.25448001 0.2534825
0.25452002 0.2520534
0.25456001 0.2592106
0.25460001 0.2438788
0.25464001 0.2389621
0.25468001 0.2440795
0.25472002 0.2521422
0.25476001 0.2246147
0.25480002 0.2467568
0.25484001 0.2458934
0.25488 0.2454203
0.25492001 0.2553253
0.25496001 0.2302989
0.25500002 0.2389104
0.25504001 0.2293265
0.25508002 0.2307935
0.25512001 0.2301047
0.25516002 0.2405407
0.25520001 0.2604459
0.25524001 0.2616163
0.25528001 0.2560492
0.25532001 0.2451063
0.25536002 0.2783847
0.25540001 0.2561239
0.25544002 0.2539056
0.25548001 0.2558306
0.25552002 0.2759522
0.25556001 0.2593614
0.25560001 0.2501553
0.25564001 0.2404814
0.25568001 0.2599612
0.25572002 0.2540826
0.25576001 0.2508852
0.25580002 0.2567659
0.25584001 0.2640887
0.25588 0.2527451
0.25592001 0.2432436
0.25596001 0.2263304
0.256 0.2225157
0.25604001 0.2143221
0.25608002 0.2328743
0.25612003 0.2583198
0.25616 0.2594908
0.25620001 0.2584811
0.25624002 0.2537184
0.25628 0.2678988
0.25632001 0.2408493
0.25636002 0.242195
0.25640002 0.2538798
0.25644 0.2384635
0.25648001 0.2579721
0.25652002 0.2432465
0.25656 0.2280177
0.25660001 0.2362744
0.25664001 0.2322006
0.25668002 0.2314506
0.25672 0.2514598
0.25676001 0.2571799
0.25680002 0.2451905
0.25684003 0.2584135
0.25688 0.2534334
0.25692001 0.2502737
0.25696002 0.2487362
0.257 0.275838
0.25704001 0.2613616
0.25708002 0.2723073
0.25712003 0.2581039
0.25716 0.2592971
0.25720001 0.2477826
0.25724002 0.2661565
0.25728 0.2590926
0.25732001 0.2438068
0.25736002 0.2687253
0.25740002 0.2586333
0.25744 0.2474578
0.25748001 0.249856
0.25752002 0.2461307
0.25756 0.2536891
0.25760001 0.2500427
0.25764001 0.2430312
0.25768002 0.2404671
0.25772 0.2361392
0.25776001 0.2420524
0.25780002 0.2365721
0.25784003 0.2360328
0.25788 0.2445508
0.25792001 0.2358323
0.25796002 0.2574218
0.258 0.2653369
0.25804001 0.2509613
0.25808002 0.2385844
0.25812003 0.2414521
0.25816 0.2635936
0.25820001 0.2450158
0.25824002 0.2305096
0.25828 0.2368149
0.25832001 0.2535104
0.25836002 0.2325984
0.25840002 0.2437337
0.25844 0.2386965
0.25848001 0.2422495
0.25852002 0.2520099
0.25856 0.2311527
0.25860001 0.2395035
0.25864001 0.2540076
0.25868002 0.260486
0.25872 0.2483469
0.25876001 0.2624197
0.25880002 0.2523324
0.25884003 0.2488201
0.25888 0.2361029
0.25892001 0.2337119
0.25896002 0.2488368
0.259 0.2431449
0.25904001 0.2331469
0.25908002 0.2330381
0.25912003 0.2577972
0.25916 0.2337843
0.25920001 0.2490376
0.25924002 0.2393632
0.25928 0.2459673
0.25932001 0.2220487
0.25936002 0.2255235
0.25940002 0.2255319
0.25944 0.2380109
0.25948001 0.245805
0.25952002 0.2489271
0.25956 0.2526756
0.25960001 0.2383413
0.25964001 0.2454743
0.25968002 0.2623695
0.25972 0.2511854
0.25976001 0.2506315
0.25980002 0.2815092
0.25984003 0.2667879
0.25988 0.2814269
0.25992001 0.2878721
0.25996002 0.2581617
0.26 0.2601479
0.26004001 0.2554265
0.26008002 0.2622243
0.26012003 0.2564055
0.26016 0.2406473
0.26020001 0.2473046
0.26024002 0.2522182
0.26028 0.2607213
0.26032001 0.2569257
0.26036002 0.2619604
0.26040002 0.2521176
0.26044 0.2497556
0.26048001 0.243608
0.26052002 0.2478992
0.26056 0.2502694
0.26060001 0.24107
0.26064001 0.22573
0.26068002 0.2389808
0.26072 0.2447129
0.26076001 0.2563661
0.26080002 0.2674166
0.26084003 0.2668589
0.26088 0.2615057
0.26092001 0.258465
0.26096002 0.2586747
0.261 0.2551995
0.26104001 0.2513809
0.26108002 0.2555164
0.26112003 0.2378077
0.26116 0.2471471
0.26120001 0.232031
0.26124002 0.2451002
0.26128 0.2465467
0.26132001 0.2481663
0.26136002 0.2402091
0.26140002 0.2558019
0.26144 0.2365005
0.26148001 0.2550798
0.26152002 0.2484502
0.26156 0.2540272
0.26160001 0.2531458
0.26164001 0.2526406
0.26168002 0.2672832
0.26172 0.2449268
0.26176001 0.2549081
0.26180002 0.2446742
0.26184003 0.246868
0.26188 0.2368134
0.26192001 0.2540426
0.26196002 0.2494102
0.262 0.2337619
0.26204001 0.2199022
0.26208002 0.2275342
0.26212003 0.2295824
0.26216 0.2332759
0.26220001 0.2407728
0.26224002 0.2344537
0.26228 0.2341948
0.26232001 0.2214531
0.26236002 0.2507981
0.26240002 0.2312724
0.26244 0.2411583
0.26248001 0.2441027
0.26252002 0.2488214
0.26256 0.2553124
0.26260001 0.256034
0.26264001 0.2465955
0.26268002 0.2539308
0.26272 0.248141
0.26276001 0.2504563
0.26280002 0.2512311
0.26284003 0.2388623
0.26288 0.2517041
0.26292001 0.2296192
0.26296002 0.2547005
0.263 0.2347128
0.26304001 0.2425959
0.26308002 0.2456443
0.26312003 0.2471054
0.26316 0.2355193
0.26320001 0.2387436
0.26324002 0.2366854
0.26328 0.236645
0.26332001 0.2546498
0.26336002 0.2327545
0.26340002 0.2165439
0.26344 0.2242075
0.26348001 0.2219895
0.26352002 0.2341814
0.26356 0.2324823
0.26360001 0.2267978
0.26364001 0.2368388
0.26368002 0.2263267
0.26372 0.2392562
0.26376001 0.2425015
0.26380002 0.2625155
0.26384003 0.2543699
0.26388 0.2338781
0.26392001 0.2226596
0.26396002 0.2408816
0.264 0.224746
0.26404001 0.2246008
0.26408002 0.2320543
0.26412003 0.2379286
0.26416 0.2232701
0.26420001 0.2276674
0.26424002 0.2205253
0.26428 0.2302544
0.26432001 0.2311482
0.26436002 0.2268216
0.26440002 0.2335839
0.26444 0.2289827
0.26448001 0.224647
0.26452002 0.2296008
0.26456 0.2204001
0.26460001 0.2394397
0.26464001 0.2172631
0.26468002 0.2033322
0.26472 0.2135028
0.26476001 0.2231929
0.26480002 0.213041
0.26484003 0.2154035
0.26488 0.2221215
0.26492001 0.2407689
0.26496002 0.2218314
0.265 0.2389777
0.26504001 0.2295742
0.26508002 0.2439783
0.26512003 0.2294227
0.26516 0.2435094
0.26520001 0.2340248
0.26524002 0.2438237
0.26528 0.2273272
0.26532001 0.2555322
0.26536002 0.2487919
0.26540002 0.2474387
0.26544 0.2475301
0.26548001 0.2384741
0.26552002 0.24874
0.26556 0.2233801
0.26560001 0.2387877
0.26564001 0.246958
0.26568002 0.240321
0.26572 0.2380226
0.26576001 0.2419191
0.26580002 0.2608213
0.26584003 0.2761057
0.26588 0.2553288
0.26592001 0.253176
0.26596002 0.259846
0.266 0.2579764
0.26604001 0.2402927
0.26608002 0.2684155
0.26612003 0.2617242
0.26616 0.2686163
0.26620001 0.2816687
0.26624002 0.2757681
0.26628 0.2799353
0.26632001 0.269794
0.26636002 0.2632689
0.26640002 0.2450114
0.26644 0.2584784
0.26648001 0.2779799
0.26652002 0.2652387
0.26656 0.2605368
0.26660001 0.2525304
0.26664001 0.2760544
0.26668002 0.2685815
0.26672 0.2586789
0.26676001 0.2611177
0.26680002 0.2480225
0.26684003 0.2559512
0.26688 0.2426763
0.26692001 0.2532098
0.26696002 0.2496983
0.267 0.2375956
0.26704001 0.260729
0.26708002 0.247393
0.26712003 0.2473001
0.26716 0.2408685
0.26720001 0.2423102
0.26724002 0.2475443
0.26728 0.2590032
0.26732001 0.2557707
0.26736002 0.2464656
0.26740002 0.2570483
0.26744 0.2527255
0.26748001 0.244185
0.26752002 0.255174
0.26756 0.2620281
0.26760001 0.2478507
0.26764001 0.2589639
0.26768002 0.2601219
0.26772 0.2382855
0.26776001 0.2302567
0.26780002 0.2551715
0.26784003 0.2478755
0.26788 0.2231045
0.26792001 0.2446607
0.26796002 0.2414618
0.268 0.2274206
0.26804001 0.2280883
0.26808002 0.2198327
0.26812003 0.2252452
0.26816 0.2313027
0.26820001 0.2440125
0.26824002 0.2525248
0.26828 0.2300426
0.26832001 0.2398294
0.26836002 0.2438768
0.26840002 0.2475438
0.26844 0.2384001
0.26848001 0.2416205
0.26852002 0.2343462
0.26856 0.2203203
0.26860001 0.2287292
0.26864001 0.2264808
0.26868002 0.2293562
0.26872 0.2200972
0.26876001 0.2168289
0.26880002 0.2294227
0.26884003 0.2546085
0.26888 0.2350779
0.26892001 0.2445726
0.26896002 0.2475782
0.269 0.2544201
0.26904001 0.2497842
0.26908002 0.2257731
0.26912003 0.2354902
0.26916 0.2413846
0.26920001 0.2407786
0.26924002 0.2257962
0.26928 0.2297464
0.26932001 0.2325587
0.26936002 0.2384842
0.26940002 0.2182127
0.26944 0.2335004
0.26948001 0.2307519
0.26952002 0.2336114
0.26956 0.2492872
0.26960001 0.2496351
0.26964001 0.2353627
0.26968002 0.2412879
0.26972 0.2583277
0.26976001 0.2433197
0.26980002 0.2371689
0.26984003 0.2343035
0.26988 0.2473649
0.26992001 0.2395122
0.26996002 0.2657212
0.27 0.2722174
0.27004001 0.2521025
0.27008002 0.2533362
0.27012003 0.2523844
0.27016 0.2534462
0.27020001 0.2721224
0.27024002 0.2774727
0.27028 0.2571098
0.27032001 0.2396738
0.27036002 0.2645429
0.27040002 0.2460331
0.27044 0.2529879
0.27048001 0.2525896
0.27052002 0.2559762
0.27056003 0.2474769
0.27060001 0.2542787
0.27064001 0.2746442
0.27068002 0.2774609
0.27072 0.2607786
0.27076001 0.250337
0.27080002 0.2520774
0.27084003 0.2658627
0.27088 0.2484924
0.27092001 0.2482195
0.27096002 0.2530997
0.271 0.247337
0.27104001 0.242985
0.27108002 0.2438161
0.27112003 0.237931
0.27116 0.2492227
0.27120001 0.2488578
0.27124002 0.2460334
0.27128 0.2462641
0.27132001 0.2466127
0.27136002 0.2782042
0.27140002 0.2672307
0.27144 0.2518244
0.27148001 0.2296607
0.27152002 0.228785
0.27156003 0.2377188
0.27160001 0.2522214
0.27164001 0.2486526
0.27168002 0.2419127
0.27172 0.2414909
0.27176001 0.2444378
0.27180002 0.2348839
0.27184003 0.2486142
0.27188 0.2395486
0.27192001 0.2622202
0.27196002 0.2600831
0.272 0.2537764
0.27204001 0.2529889
0.27208002 0.2635655
0.27212003 0.2544589
0.27216 0.2677112
0.27220001 0.2429757
0.27224002 0.261075
0.27228 0.2533394
0.27232001 0.2546249
0.27236002 0.2427905
0.27240002 0.2596091
0.27244 0.2429172
0.27248001 0.2535259
0.27252002 0.2580645
0.27256003 0.2495791
0.27260001 0.2574678
0.27264001 0.2420703
0.27268002 0.2520689
0.27272 0.2692142
0.27276001 0.2538308
0.27280002 0.2590086
0.27284003 0.2458426
0.27288 0.2509832
0.27292001 0.2510719
0.27296002 0.2585059
0.273 0.2582616
0.27304001 0.2608126
0.27308002 0.2399989
0.27312003 0.2567427
0.27316 0.2591331
0.27320001 0.2542
0.27324002 0.2564687
0.27328 0.2452352
0.27332001 0.2500231
0.27336002 0.2601725
0.27340002 0.2588051
0.27344 0.2512617
0.27348001 0.2347138
0.27352002 0.2310551
0.27356003 0.2610944
0.27360001 0.2672497
0.27364001 0.2510229
0.27368002 0.2510866
0.27372 0.2617042
0.27376001 0.2530115
0.27380002 0.2470386
0.27384003 0.2683097
0.27388 0.2688391
0.27392001 0.2706885
0.27396002 0.2800626
0.274 0.2683702
0.27404001 0.2458195
0.27408002 0.2438338
0.27412003 0.2364554
0.27416 0.2424199
0.27420001 0.2258184
0.27424002 0.246783
0.27428 0.2572793
0.27432001 0.2354558
0.27436002 0.235624
0.27440002 0.234789
0.27444 0.2499865
0.27448001 0.2566932
0.27452002 0.2718301
0.27456003 0.2405454
0.27460001 0.2477058
0.27464001 0.2394393
0.27468002 0.2354752
0.27472 0.2494541
0.27476001 0.2456146
0.27480002 0.2611245
0.27484003 0.2528453
0.27488 0.2527792
0.27492001 0.245598
0.27496002 0.2721932
0.275 0.2572068
0.27504001 0.2467719
0.27508002 0.2535561
0.27512003 0.2502212
0.27516 0.2495657
0.27520001 0.2550494
0.27524002 0.2526612
0.27528 0.263914
0.27532001 0.2649999
0.27536002 0.2543666
0.27540002 0.2547991
0.27544 0.2765116
0.27548001 0.2577702
0.27552002 0.2811738
0.27556003 0.2837092
0.27560001 0.2921782
0.27564001 0.2456821
0.27568002 0.2403624
0.27572 0.2675921
0.27576001 0.2737845
0.27580002 0.2535926
0.27584003 0.2634129
0.27588 0.2784147
0.27592001 0.2700671
0.27596002 0.2523882
0.276 0.2732668
0.27604001 0.277432
0.27608002 0.2702536
0.27612003 0.2640033
0.27616 0.2583537
0.27620001 0.2709869
0.27624002 0.2540694
0.27628 0.2553704
0.27632001 0.2672583
0.27636002 0.2804323
0.27640002 0.2469079
0.27644 0.2656945
0.27648001 0.2562755
0.27652002 0.2434771
0.27656003 0.260537
0.27660001 0.2624316
0.27664001 0.2687376
0.27668002 0.2618216
0.27672 0.26065
0.27676001 0.2660104
0.27680002 0.2634968
0.27684003 0.2624244
0.27688 0.2673927
0.27692001 0.2667572
0.27696002 0.2912827
0.277 0.2740937
0.27704001 0.2544487
0.27708002 0.2458885
0.27712003 0.2500802
0.27716 0.2593428
0.27720001 0.2387731
0.27724002 0.2413469
0.27728 0.2669592
0.27732001 0.237811
0.27736002 0.2627713
0.27740002 0.2567988
0.27744 0.2513788
0.27748001 0.2578045
0.27752002 0.2518642
0.27756003 0.2673551
0.27760001 0.2739134
0.27764001 0.2726502
0.27768002 0.2496962
0.27772 0.2573034
0.27776001 0.2692606
0.27780002 0.2478237
0.27784003 0.2811068
0.27788 0.2614167
0.27792001 0.2712624
0.27796002 0.2648576
0.278 0.260368
0.27804001 0.2636027
0.27808002 0.2550063
0.27812003 0.2628931
0.27816 0.2614183
0.27820001 0.2668934
0.27824002 0.2607409
0.27828 0.2609769
0.27832001 0.2525155
0.27836002 0.2538671
0.27840002 0.2730336
0.27844 0.2381068
0.27848001 0.2655977
0.27852002 0.2387232
0.27856003 0.250147
0.27860001 0.273017
0.27864001 0.2518129
0.27868002 0.2846208
0.27872 0.268221
0.27876001 0.2534404
0.27880002 0.2509425
0.27884003 0.2529244
0.27888 0.2485377
0.27892001 0.2332976
0.27896002 0.2477444
0.279 0.2282379
0.27904001 0.2291806
0.27908002 0.2395538
0.27912003 0.2599539
0.27916 0.2589901
0.27920001 0.2543949
0.27924002 0.2376481
0.27928 0.2441559
0.27932001 0.2495096
0.27936002 0.2463449
0.27940002 0.2603524
0.27944 0.2445134
0.27948001 0.2614383
0.27952002 0.2462526
0.27956003 0.2405662
0.27960001 0.2447273
0.27964001 0.2544133
0.27968002 0.2627706
0.27972 0.2476548
0.27976001 0.2380772
0.27980002 0.2498067
0.27984003 0.2427395
0.27988 0.241407
0.27992001 0.2545217
0.27996002 0.2289897
0.28 0.2536153
0.28004001 0.2416733
0.28008002 0.2545221
0.28012003 0.2369913
0.28016 0.2348762
0.28020001 0.2408161
0.28024002 0.2527841
0.28028 0.2579086
0.28032001 0.250354
0.28036002 0.2518929
0.28040002 0.2449947
0.28044 0.256221
0.28048001 0.2465407
0.28052002 0.2353062
0.28056003 0.2438961
0.28060001 0.2396863
0.28064001 0.2454792
0.28068002 0.2528645
0.28072 0.2463686
0.28076001 0.2448965
0.28080002 0.247175
0.28084003 0.2417686
0.28088 0.2331914
0.28092001 0.2328393
0.28096002 0.2394371
0.281 0.2559786
0.28104001 0.2612079
0.28108002 0.2559716
0.28112003 0.2359006
0.28116 0.2536395
0.28120001 0.2582916
0.28124002 0.2525127
0.28128 0.2432616
0.28132001 0.2409036
0.28136002 0.2482823
0.28140002 0.2483139
0.28144 0.2351636
0.28148001 0.2423605
0.28152002 0.2384015
0.28156003 0.243711
0.28160001 0.24085
0.28164001 0.2319032
0.28168002 0.2502581
0.28172 0.2470399
0.28176001 0.2437854
0.28180002 0.2492901
0.28184003 0.2466497
0.28188 0.2474767
0.28192001 0.2585686
0.28196002 0.2614673
0.282 0.2627695
0.28204001 0.2601325
0.28208002 0.2481021
0.28212003 0.2735568
0.28216 0.2602824
0.28220001 0.2743428
0.28224002 0.2456588
0.28228 0.2601061
0.28232001 0.2318231
0.28236002 0.2551556
0.28240002 0.2324529
0.28244 0.2482231
0.28248001 0.2603781
0.28252002 0.2534969
0.28256003 0.2474816
0.28260001 0.2536717
0.28264001 0.2624795
0.28268002 0.2585309
0.28272 0.2562253
0.28276001 0.2810849
0.28280002 0.2590735
0.28284003 0.2656526
0.28288 0.2767095
0.28292001 0.2614439
0.28296002 0.2624507
0.283 0.2676592
0.28304001 0.2665421
0.28308002 0.2616555
0.28312003 0.2590669
0.28316 0.2575383
0.28320001 0.2490754
0.28324002 0.2490411
0.28328 0.2516464
0.28332001 0.2533448
0.28336002 0.2409377
0.28340002 0.2498002
0.28344 0.2406951
0.28348001 0.2414919
0.28352002 0.2494817
0.28356003 0.2419243
0.28360001 0.2461661
0.28364001 0.2529892
0.28368002 0.252113
0.28372 0.2680132
0.28376001 0.2507366
0.28380002 0.2736836
0.28384003 0.2326222
0.28388 0.2411977
0.28392001 0.234869
0.28396002 0.2421182
0.284 0.2451083
0.28404001 0.2496196
0.28408002 0.2532316
0.28412003 0.2440412
0.28416 0.251613
0.28420001 0.2545323
0.28424002 0.2454971
0.28428 0.2433042
0.28432001 0.2478216
0.28436002 0.2512922
0.28440002 0.2386612
0.28444 0.244126
0.28448001 0.2501304
0.28452002 0.2504698
0.28456003 0.2437625
0.28460001 0.2514963
0.28464001 0.2460167
0.28468002 0.2530453
0.28472 0.2642041
0.28476001 0.2553857
0.28480002 0.2632492
0.28484003 0.2495772
0.28488 0.2541983
0.28492001 0.2574545
0.28496002 0.2492084
0.285 0.2669683
0.28504001 0.255615
0.28508002 0.2582873
0.28512003 0.2550099
0.28516 0.2467824
0.28520001 0.2583719
0.28524002 0.2488072
0.28528 0.2610617
0.28532001 0.257287
0.28536002 0.2574653
0.28540002 0.2437141
0.28544 0.256797
0.28548001 0.2374701
0.28552002 0.2637247
0.28556003 0.2543508
0.28560001 0.2676613
0.28564001 0.2643512
0.28568002 0.2696982
0.28572 0.2576757
0.28576001 0.2558355
0.28580002 0.2656864
0.28584003 0.2617547
0.28588 0.255329
0.28592001 0.2395708
0.28596002 0.2598052
0.286 0.2554812
0.28604001 0.2694283
0.28608002 0.2467826
0.28612003 0.260045
0.28616 0.2301387
0.28620001 0.2351035
0.28624002 0.2575315
0.28628 0.2531883
0.28632001 0.2427202
0.28636002 0.2577893
0.28640002 0.2419937
0.28644 0.2400081
0.28648001 0.255519
0.28652002 0.2533282
0.28656003 0.2518052
0.28660001 0.2416269
0.28664001 0.2380469
0.28668002 0.2514644
0.28672 0.2535072
0.28676001 0.2582645
0.28680002 0.2471992
0.28684003 0.2368656
0.28688 0.2256148
0.28692001 0.2412158
0.28696002 0.2525379
0.287 0.2380538
0.28704001 0.2495301
0.28708002 0.2513799
0.28712003 0.2492654
0.28716 0.2454965
0.28720001 0.2530941
0.28724002 0.2548503
0.28728 0.2503978
0.28732001 0.2506975
0.28736002 0.2524576
0.28740002 0.2483356
0.28744 0.2568825
0.28748001 0.2470209
0.28752002 0.2526171
0.28756003 0.2497215
0.28760001 0.247705
0.28764001 0.2463492
0.28768002 0.2618304
0.28772 0.2762096
0.28776001 0.242344
0.28780002 0.253417
0.28784003 0.251394
0.28788 0.240118
0.28792001 0.2522783
0.28796002 0.2462719
0.288 0.2580747
0.28804001 0.238251
0.28808002 0.2404964
0.28812003 0.2463268
0.28816 0.2683307
0.28820001 0.246359
0.28824002 0.2604968
0.28828 0.2534404
0.28832001 0.2388896
0.28836002 0.2526725
0.28840002 0.2478625
0.28844 0.2563926
0.28848001 0.2448924
0.28852002 0.2502664
0.28856003 0.2527387
0.28860001 0.2512733
0.28864001 0.2572149
0.28868002 0.2653728
0.28872 0.2676539
0.28876001 0.2583162
0.28880002 0.267404
0.28884003 0.2660964
0.28888 0.2571563
0.28892001 0.2515157
0.28896002 0.2752597
0.289 0.2742558
0.28904001 0.2659729
0.28908002 0.2549664
0.28912003 0.2484868
0.28916 0.2623664
0.28920001 0.2692678
0.28924002 0.2526321
0.28928 0.2571579
0.28932001 0.2514048
0.28936002 0.269913
0.28940002 0.2565371
0.28944 0.2482993
0.28948001 0.265237
0.28952002 0.2591654
0.28956003 0.2591427
0.28960001 0.2645946
0.28964001 0.2653763
0.28968002 0.2743796
0.28972 0.2576385
0.28976001 0.2606911
0.28980002 0.2637451
0.28984003 0.2667296
0.28988 0.2682283
0.28992001 0.2626992
0.28996002 0.2587675
0.29 0.2575511
0.29004001 0.2782216
0.29008002 0.2776825
0.29012003 0.258432
0.29016 0.269607
0.29020001 0.2630909
0.29024002 0.2710446
0.29028 0.2578028
0.29032001 0.2602297
0.29036002 0.2511241
0.29040002 0.2473345
0.29044 0.2511594
0.29048001 0.2592713
0.29052002 0.2512003
0.29056003 0.243554
0.29060001 0.2475073
0.29064001 0.2449713
0.29068002 0.2545708
0.29072 0.2630513
0.29076001 0.2690412
0.29080002 0.2666739
0.29084003 0.246548
0.29088 0.2633509
0.29092001 0.2655311
0.29096002 0.2680254
0.291 0.2695242
0.29104001 0.2643017
0.29108002 0.2756585
0.29112003 0.2662161
0.29116 0.2700121
0.29120001 0.2597609
0.29124002 0.2629866
0.29128 0.2625417
0.29132001 0.2539162
0.29136002 0.2577101
0.29140002 0.2558733
0.29144 0.2548885
0.29148001 0.2600228
0.29152002 0.2527741
0.29156003 0.2539209
0.29160001 0.2391468
0.29164001 0.2425345
0.29168002 0.2526332
0.29172 0.2370725
0.29176001 0.2506051
0.29180002 0.254455
0.29184003 0.248576
0.29188 0.2350051
0.29192001 0.2458672
0.29196002 0.2262755
0.292 0.2535305
0.29204001 0.2314818
0.29208002 0.2540484
0.29212003 0.2512562
0.29216 0.2419253
0.29220001 0.24229
0.29224002 0.2372789
0.29228 0.2423388
0.29232001 0.2570797
0.29236002 0.2483838
0.29240002 0.2472605
0.29244 0.2462322
0.29248001 0.2558738
0.29252002 0.247357
0.29256003 0.2649739
0.29260001 0.2463582
0.29264001 0.2401864
0.29268002 0.2462791
0.29272 0.2543363
0.29276001 0.2570129
0.29280002 0.2347433
0.29284003 0.248446
0.29288 0.249789
0.29292001 0.2555171
0.29296002 0.2535881
0.293 0.2460713
0.29304001 0.2514164
0.29308002 0.2412729
0.29312003 0.2598464
0.29316 0.2464499
0.29320001 0.2559523
0.29324002 0.2592781
0.29328 0.2796797
0.29332001 0.2571055
0.29336002 0.251477
0.29340002 0.2642052
0.29344 0.2536819
0.29348001 0.2487615
0.29352002 0.2540219
0.29356003 0.256202
0.29360001 0.270253
0.29364001 0.2527965
0.29368002 0.2472271
0.29372 0.2402093
0.29376001 0.2743585
0.29380002 0.2470172
0.29384003 0.2629406
0.29388 0.2544603
0.29392001 0.2442369
0.29396002 0.2545284
0.294 0.260738
0.29404001 0.2670335
0.29408002 0.249493
0.29412003 0.2524311
0.29416 0.258869
0.29420001 0.2523855
0.29424002 0.2735939
0.29428 0.2673811
0.29432001 0.2447908
0.29436002 0.2602151
0.29440002 0.2481592
0.29444 0.2716222
0.29448001 0.2625741
0.29452002 0.2524911
0.29456003 0.2591787
0.29460001 0.2436982
0.29464001 0.2650193
0.29468002 0.2661894
0.29472 0.2598441
0.29476001 0.2570113
0.29480002 0.2763501
0.29484003 0.2455897
0.29488 0.2415221
0.29492001 0.242867
0.29496002 0.2561267
0.295 0.2500067
0.29504001 0.2525961
0.29508002 0.2675948
0.29512003 0.2663041
0.29516 0.253103
0.29520001 0.2452281
0.29524002 0.2498531
0.29528 0.2662757
0.29532001 0.2624097
0.29536002 0.2726619
0.29540002 0.2563865
0.29544 0.267808
0.29548001 0.2659618
0.29552002 0.2524554
0.29556003 0.2440572
0.29560001 0.2577974
0.29564001 0.2620019
0.29568002 0.265923
0.29572 0.2560881
0.29576001 0.2420022
0.29580002 0.2533446
0.29584003 0.2507443
0.29588 0.2444459
0.29592001 0.2493126
0.29596002 0.2541825
0.296 0.2663533
0.29604001 0.2556623
0.29608002 0.2450398
0.29612003 0.2634917
0.29616 0.2536776
0.29620001 0.2456798
0.29624002 0.2555893
0.29628003 0.2559917
0.29632001 0.2667015
0.29636002 0.2467747
0.29640002 0.2446196
0.29644 0.2447865
0.29648001 0.2438982
0.29652002 0.242806
0.29656003 0.2507919
0.29660001 0.2546705
0.29664001 0.2564164
0.29668002 0.2609493
0.29672 0.2589376
0.29676001 0.2742014
0.29680002 0.2524976
0.29684003 0.2610334
0.29688 0.2493825
0.29692001 0.2503907
0.29696002 0.2537719
0.297 0.2589458
0.29704001 0.2591623
0.29708002 0.2612789
0.29712003 0.2674127
0.29716 0.2709521
0.29720001 0.2715783
0.29724002 0.274195
0.29728003 0.2800355
0.29732001 0.2776863
0.29736002 0.2819793
0.29740002 0.2669542
0.29744 0.2702617
0.29748001 0.2594528
0.29752002 0.25507
0.29756003 0.2720889
0.29760001 0.2645559
0.29764001 0.2700417
0.29768002 0.2680149
0.29772 0.2679778
0.29776001 0.2543841
0.29780002 0.2700249
0.29784003 0.2733675
0.29788 0.2653189
0.29792001 0.2637154
0.29796002 0.2756042
0.298 0.2694649
0.29804001 0.2753947
0.29808002 0.2671531
0.29812003 0.2725278
0.29816 0.2753896
0.29820001 0.2751351
0.29824002 0.2632067
0.29828003 0.2732729
0.29832001 0.2801061
0.29836002 0.2702056
0.29840002 0.268961
0.29844 0.2707493
0.29848001 0.2829494
0.29852002 0.2715151
0.29856003 0.2545253
0.29860001 0.2538376
0.29864001 0.2579769
0.29868002 0.2494689
0.29872 0.2625137
0.29876001 0.2655788
0.29880002 0.2683007
0.29884003 0.2681017
0.29888 0.2685399
0.29892001 0.2584094
0.29896002 0.2643117
0.299 0.2535743
0.29904001 0.2618982
0.29908002 0.2545707
0.29912003 0.2790646
0.29916 0.2825013
0.29920001 0.2701942
0.29924002 0.2763344
0.29928003 0.2777986
0.29932001 0.285643
0.29936002 0.268899
0.29940002 0.2720482
0.29944 0.2865173
0.29948001 0.2608949
0.29952002 0.280387
0.29956003 0.2628811
0.29960001 0.2663507
0.29964001 0.2755188
0.29968002 0.2649183
0.29972 0.2718506
0.29976001 0.2643735
0.29980002 0.2613631
0.29984003 0.2553747
0.29988 0.2720296
0.29992001 0.2679039
0.29996002 0.2563523
0.3 0.2449106
0.30004001 0.2611456
0.30008002 0.2674953
0.30012003 0.2668264
0.30016 0.2511034
0.30020001 0.2548871
0.30024002 0.2521685
0.30028003 0.2524861
0.30032001 0.2559284
0.30036002 0.2570921
0.30040002 0.2493003
0.30044 0.2495215
0.30048001 0.2692555
0.30052002 0.2655975
0.30056003 0.2578659
0.30060001 0.2647294
0.30064001 0.2564168
0.30068002 0.2582958
0.30072 0.2449613
0.30076001 0.2554374
0.30080002 0.2592057
0.30084003 0.2742049
0.30088 0.2692723
0.30092001 0.2676142
0.30096002 0.2798198
0.301 0.2606783
0.30104001 0.2712384
0.30108002 0.2674704
0.30112003 0.2673892
0.30116 0.2681665
0.30120001 0.2729142
0.30124002 0.2655382
0.30128003 0.2624305
0.30132001 0.2586488
0.30136002 0.2654849
0.30140002 0.2622534
0.30144 0.2630985
0.30148001 0.2769587
0.30152002 0.2648584
0.30156003 0.2703159
0.30160001 0.2682204
0.30164001 0.2645226
0.30168002 0.2708717
0.30172 0.2661529
0.30176001 0.2711993
0.30180002 0.2684643
0.30184003 0.2831744
0.30188 0.2723578
0.30192001 0.2628318
0.30196002 0.2631358
0.302 0.2563881
0.30204001 0.2685646
0.30208002 0.265612
0.30212003 0.26392
0.30216 0.2591396
0.30220001 0.2666082
0.30224002 0.2806209
0.30228003 0.2861544
0.30232001 0.2629333
0.30236002 0.2685434
0.30240002 0.2684523
0.30244 0.2573592
0.30248001 0.2710678
0.30252002 0.2815427
0.30256003 0.2872197
0.30260001 0.2736532
0.30264001 0.2773785
0.30268002 0.26469
0.30272 0.2874614
0.30276001 0.2657281
0.30280002 0.2812201
0.30284003 0.2682195
0.30288 0.2677613
0.30292001 0.2691061
0.30296002 0.2662918
0.303 0.2683932
0.30304001 0.2524389
0.30308002 0.2723625
0.30312003 0.264686
0.30316 0.2733077
0.30320001 0.2757173
0.30324002 0.2823686
0.30328003 0.2746582
0.30332001 0.2708673
0.30336002 0.2951282
0.30340002 0.2812443
0.30344 0.289772
0.30348001 0.2821214
0.30352002 0.2873025
0.30356003 0.2913784
0.30360001 0.2695865
0.30364001 0.2747758
0.30368002 0.2774495
0.30372 0.2863935
0.30376001 0.2785691
0.30380002 0.2751583
0.30384003 0.2706904
0.30388 0.2774844
0.30392001 0.276468
0.30396002 0.270699
0.304 0.2572598
0.30404001 0.292274
0.30408002 0.2735436
0.30412003 0.2707129
0.30416 0.2869134
0.30420001 0.300632
0.30424002 0.2731855
0.30428003 0.2682377
0.30432001 0.2856228
0.30436002 0.2689674
0.30440002 0.2708445
0.30444 0.2685398
0.30448001 0.2818858
0.30452002 0.2709532
0.30456003 0.2683141
0.30460001 0.2629542
0.30464001 0.2763827
0.30468002 0.2873346
0.30472 0.2734724
0.30476001 0.2917964
0.30480002 0.2667387
0.30484003 0.2770072
0.30488 0.2738817
0.30492001 0.258391
0.30496002 0.2586702
0.305 0.2532728
0.30504001 0.2575113
0.30508002 0.2598088
0.30512003 0.260157
0.30516 0.2699413
0.30520001 0.2664084
0.30524002 0.2883947
0.30528003 0.264676
0.30532001 0.2655126
0.30536002 0.2701586
0.30540002 0.2837059
0.30544 0.2730584
0.30548001 0.260743
0.30552002 0.2793241
0.30556003 0.2735021
0.30560001 0.2765763
0.30564001 0.2694856
0.30568002 0.2747623
0.30572 0.2714059
0.30576001 0.2674048
0.30580002 0.2773715
0.30584003 0.2851552
0.30588 0.259271
0.30592001 0.2605877
0.30596002 0.2664782
0.306 0.2744404
0.30604001 0.2742873
0.30608002 0.2688553
0.30612003 0.2595621
0.30616 0.2789085
0.30620001 0.2641867
0.30624002 0.2630044
0.30628003 0.2654234
0.30632001 0.2647758
0.30636002 0.2631704
0.30640002 0.2711364
0.30644 0.2631025
0.30648001 0.2767953
0.30652002 0.2751875
0.30656003 0.27454
0.30660001 0.2552392
0.30664001 0.2794246
0.30668002 0.2687543
0.30672 0.272207
0.30676001 0.2867156
0.30680002 0.2645444
0.30684003 0.2543316
0.30688 0.2620166
0.30692001 0.2731966
0.30696002 0.266998
0.307 0.2550269
0.30704001 0.2400144
0.30708002 0.2406718
0.30712003 0.2431525
0.30716 0.2554585
0.30720001 0.2554767
0.30724002 0.2559401
0.30728003 0.2691031
0.30732001 0.2796038
0.30736002 0.2684361
0.30740002 0.2893472
0.30744 0.2670882
0.30748001 0.2696129
0.30752002 0.2718028
0.30756003 0.2807494
0.30760001 0.2715066
0.30764001 0.2701262
0.30768002 0.2626265
0.30772 0.2714789
0.30776001 0.2759113
0.30780002 0.2787668
0.30784003 0.2761484
0.30788 0.2574207
0.30792001 0.28227
0.30796002 0.2670073
0.308 0.2764262
0.30804001 0.2701629
0.30808002 0.2539547
0.30812003 0.2721646
0.30816 0.2607553
0.30820001 0.2653289
0.30824002 0.2617193
0.30828003 0.2585273
0.30832001 0.2553714
0.30836002 0.2600959
0.30840002 0.2490508
0.30844 0.2685801
0.30848001 0.2580861
0.30852002 0.2638523
0.30856003 0.2750465
0.30860001 0.2859065
0.30864001 0.2708195
0.30868002 0.2480361
0.30872 0.2688226
0.30876001 0.2798125
0.30880002 0.2600022
0.30884003 0.284422
0.30888 0.2716227
0.30892001 0.2790971
0.30896002 0.2768828
0.309 0.2725185
0.30904001 0.2774194
0.30908002 0.2768547
0.30912003 0.2605612
0.30916 0.2780193
0.30920001 0.2719449
0.30924002 0.2575241
0.30928003 0.2739615
0.30932001 0.2679474
0.30936002 0.2694664
0.30940002 0.2565508
0.30944 0.2594697
0.30948001 0.2839394
0.30952002 0.2696117
0.30956003 0.2570285
0.30960001 0.2501996
0.30964001 0.256754
0.30968002 0.2580423
0.30972 0.2648891
0.30976001 0.2556005
0.30980002 0.2594207
0.30984003 0.2490071
0.30988 0.2511695
0.30992001 0.2591517
0.30996002 0.2823158
0.31 0.2628863
0.31004001 0.2759167
0.31008002 0.258593
0.31012003 0.2748598
0.31016 0.2728331
0.31020001 0.2650037
0.31024002 0.2763841
0.31028003 0.2602991
0.31032001 0.2751804
0.31036002 0.2565103
0.31040002 0.2630923
0.31044 0.2742617
0.31048001 0.2666112
0.31052002 0.275273
0.31056003 0.2780866
0.31060001 0.2604632
0.31064001 0.2725559
0.31068002 0.2801066
0.31072 0.2644969
0.31076001 0.2519631
0.31080002 0.246668
0.31084003 0.2834493
0.31088 0.263802
0.31092001 0.2703788
0.31096002 0.267896
0.311 0.2659189
0.31104001 0.2680001
0.31108002 0.2612644
0.31112003 0.2628177
0.31116 0.2607723
0.31120001 0.2731871
0.31124002 0.2926736
0.31128003 0.2758747
0.31132001 0.2616074
0.31136002 0.2631881
0.31140002 0.2666632
0.31144 0.279184
0.31148001 0.2683999
0.31152002 0.2940302
0.31156003 0.2648783
0.31160001 0.2492435
0.31164001 0.2526909
0.31168002 0.2581314
0.31172 0.2621902
0.31176001 0.2774782
0.31180002 0.2699296
0.31184003 0.2554576
0.31188 0.2831784
0.31192001 0.2546853
0.31196002 0.2504412
0.312 0.260053
0.31204001 0.2818282
0.31208002 0.2493048
0.31212003 0.285969
0.31216 0.2641023
0.31220001 0.255013
0.31224002 0.248514
0.31228003 0.2631908
0.31232001 0.2449881
0.31236002 0.2529958
0.31240002 0.2493059
0.31244 0.2551775
0.31248001 0.2609892
0.31252002 0.2533406
0.31256003 0.2635779
0.31260001 0.2908226
0.31264001 0.2706617
0.31268002 0.261807
0.31272 0.257209
0.31276001 0.2679511
0.31280002 0.2742636
0.31284003 0.2717106
0.31288 0.2678943
0.31292001 0.2843688
0.31296002 0.2548794
0.313 0.2912195
0.31304001 0.2643391
0.31308002 0.2786706
0.31312003 0.2501131
0.31316 0.2552843
0.31320001 0.2560393
0.31324002 0.2552172
0.31328003 0.2599876
0.31332001 0.2676508
0.31336002 0.2697608
0.31340002 0.2659784
0.31344 0.2650843
0.31348001 0.2661605
0.31352002 0.2758887
0.31356003 0.2725596
0.31360001 0.2529761
0.31364001 0.2651798
0.31368002 0.2608984
0.31372 0.2723971
0.31376001 0.2546488
0.31380002 0.2582656
0.31384003 0.2441007
0.31388 0.25501
0.31392001 0.2431515
0.31396002 0.2545634
0.314 0.2760729
0.31404001 0.261559
0.31408002 0.2603694
0.31412003 0.2762331
0.31416 0.2505382
0.31420001 0.2477397
0.31424002 0.2545684
0.31428003 0.248925
0.31432001 0.2469384
0.31436002 0.2750314
0.31440002 0.256504
0.31444 0.2615563
0.31448001 0.2555607
0.31452002 0.262463
0.31456003 0.2515752
0.31460001 0.2546332
0.31464001 0.2676152
0.31468002 0.2372144
0.31472 0.2455754
0.31476001 0.2560614
0.31480002 0.2568365
0.31484003 0.2640453
0.31488 0.2519169
0.31492001 0.2727301
0.31496002 0.2297053
0.315 0.2413404
0.31504001 0.2408181
0.31508002 0.2558478
0.31512003 0.262565
0.31516 0.2477291
0.31520001 0.2339839
0.31524002 0.2470492
0.31528003 0.2320403
0.31532001 0.2245488
0.31536002 0.2322138
0.31540002 0.2395182
0.31544 0.2333167
0.31548001 0.2310851
0.31552002 0.2152664
0.31556003 0.215263
0.31560001 0.2215886
0.31564001 0.2286997
0.31568002 0.2358661
0.31572 0.2319594
0.31576001 0.2231883
0.31580002 0.2294046
0.31584003 0.223619
0.31588 0.2228534
0.31592001 0.2224253
0.31596002 0.2176863
0.316 0.2171585
0.31604001 0.2273036
0.31608002 0.2490981
0.31612003 0.2468232
0.31616 0.2146762
0.31620001 0.2195807
0.31624002 0.2354466
0.31628003 0.237569
0.31632001 0.2365184
0.31636002 0.2398357
0.31640002 0.2327463
0.31644 0.2411132
0.31648001 0.2421431
0.31652002 0.2535951
0.31656003 0.2458707
0.31660001 0.2482882
0.31664001 0.2590542
0.31668002 0.2547083
0.31672 0.2559085
0.31676001 0.2563417
0.31680002 0.24772
0.31684003 0.2620394
0.31688 0.2546045
0.31692001 0.2440668
0.31696002 0.2658361
0.317 0.2742293
0.31704001 0.2595589
0.31708002 0.2480587
0.31712003 0.2422355
0.31716 0.245355
0.31720001 0.2839242
0.31724002 0.277217
0.31728003 0.2622364
0.31732001 0.2725103
0.31736002 0.2776206
0.31740002 0.2875945
0.31744 0.269315
0.31748001 0.295125
0.31752002 0.2835054
0.31756003 0.244746
0.31760001 0.2592336
0.31764001 0.2626418
0.31768002 0.2566309
0.31772 0.2582781
0.31776001 0.2588518
0.31780002 0.2574079
0.31784003 0.2582288
0.31788 0.2694808
0.31792001 0.2869172
0.31796002 0.2714391
0.318 0.2637546
0.31804001 0.2612077
0.31808002 0.2634815
0.31812003 0.2800297
0.31816 0.2775659
0.31820001 0.2643108
0.31824002 0.2681402
0.31828003 0.2712283
0.31832001 0.2749605
0.31836002 0.2653666
0.31840002 0.2820475
0.31844 0.262493
0.31848001 0.2668067
0.31852002 0.2675456
0.31856003 0.2831014
0.31860001 0.2872282
0.31864001 0.2584216
0.31868002 0.2516904
0.31872 0.2755726
0.31876001 0.2711781
0.31880002 0.2817659
0.31884003 0.2654394
0.31888 0.2461163
0.31892001 0.2507868
0.31896002 0.2382926
0.319 0.2295136
0.31904001 0.2343477
0.31908002 0.2380737
0.31912003 0.2307903
0.31916 0.242946
0.31920001 0.2496775
0.31924002 0.2603569
0.31928003 0.2554594
0.31932001 0.268015
0.31936002 0.2721079
0.31940002 0.2521724
0.31944 0.2746578
0.31948001 0.2600482
0.31952002 0.2676222
0.31956003 0.2570454
0.31960001 0.2574537
0.31964001 0.2547866
0.31968002 0.2714404
0.31972 0.2743422
0.31976001 0.26241
0.31980002 0.2585292
0.31984003 0.2598631
0.31988 0.2591285
0.31992001 0.2586069
0.31996002 0.2434171
0.32 0.256334
0.32004001 0.2600034
0.32008002 0.2643662
0.32012003 0.2570012
0.32016 0.2405818
0.32020001 0.2419372
0.32024002 0.2576214
0.32028003 0.264248
0.32032001 0.2642798
0.32036002 0.2650946
0.32040002 0.2728404
0.32044 0.2539661
0.32048001 0.2537641
0.32052002 0.2410578
0.32056003 0.2686609
0.32060001 0.2478603
0.32064001 0.2644216
0.32068002 0.2561673
0.32072 0.2575061
0.32076001 0.260235
0.32080002 0.2536041
0.32084003 0.2478087
0.32088 0.2500986
0.32092001 0.2458582
0.32096002 0.2260575
0.321 0.2340529
0.32104001 0.2402575
0.32108002 0.2351636
0.32112003 0.2362603
0.32116 0.2379155
0.32120001 0.2512787
0.32124002 0.2373327
0.32128003 0.2451916
0.32132001 0.253248
0.32136002 0.2429096
0.32140002 0.2437159
0.32144 0.2577615
0.32148001 0.2577993
0.32152002 0.2459961
0.32156003 0.2362984
0.32160001 0.2394648
0.32164001 0.2354568
0.32168002 0.238739
0.32172 0.2507357
0.32176001 0.2456946
0.32180002 0.2350915
0.32184003 0.2400428
0.32188 0.2423204
0.32192001 0.2353586
0.32196002 0.2313589
0.32200003 0.2447138
0.32204001 0.2518271
0.32208002 0.2464017
0.32212003 0.2463826
0.32216 0.2463618
0.32220001 0.2479346
0.32224002 0.2357996
0.32228003 0.2280108
0.32232001 0.2263661
0.32236002 0.2294576
0.32240002 0.2291305
0.32244 0.2364324
0.32248001 0.2367124
0.32252002 0.2455904
0.32256003 0.2353713
0.32260001 0.2501851
0.32264001 0.2416348
0.32268002 0.2339591
0.32272 0.2379678
0.32276001 0.236898
0.32280002 0.2297108
0.32284003 0.2421826
0.32288 0.228725
0.32292001 0.2381231
0.32296002 0.2385275
0.32300003 0.2452829
0.32304001 0.2551579
0.32308002 0.241042
0.32312003 0.2494388
0.32316 0.2571946
0.32320001 0.2430101
0.32324002 0.2456149
0.32328003 0.2522434
0.32332001 0.2592061
0.32336002 0.2557975
0.32340002 0.2518995
0.32344 0.2495434
0.32348001 0.2565944
0.32352002 0.2602094
0.32356003 0.2482206
0.32360001 0.2499602
0.32364001 0.2602362
0.32368002 0.2511624
0.32372 0.2633697
0.32376001 0.253252
0.32380002 0.2599321
0.32384003 0.2582406
0.32388 0.2573933
0.32392001 0.2627349
0.32396002 0.2578728
0.32400003 0.2582207
0.32404001 0.2516355
0.32408002 0.2567895
0.32412003 0.2514817
0.32416 0.2545767
0.32420001 0.2526649
0.32424002 0.263299
0.32428003 0.25217
0.32432001 0.2630798
0.32436002 0.2701054
0.32440002 0.2774379
0.32444 0.2800126
0.32448001 0.2687029
0.32452002 0.2677969
0.32456003 0.2698882
0.32460001 0.2703753
0.32464001 0.2559928
0.32468002 0.2650866
0.32472 0.2841111
0.32476001 0.2750004
0.32480002 0.262267
0.32484003 0.2537204
0.32488 0.2781399
0.32492001 0.2757385
0.32496002 0.2660492
0.32500003 0.2871672
0.32504001 0.2769767
0.32508002 0.2697724
0.32512003 0.2795564
0.32516 0.2807225
0.32520001 0.279862
0.32524002 0.2717049
0.32528003 0.2759357
0.32532001 0.2761959
0.32536002 0.2846328
0.32540002 0.2856107
0.32544 0.2908182
0.32548001 0.2862052
0.32552002 0.3254176
0.32556003 0.3093826
0.32560001 0.3164268
0.32564001 0.3002272
0.32568002 0.2817797
0.32572 0.2705652
0.32576001 0.2845134
0.32580002 0.2876678
0.32584003 0.2762428
0.32588 0.3072302
0.32592001 0.2772636
0.32596002 0.2827545
0.32600003 0.2840496
0.32604001 0.2750369
0.32608002 0.2844802
0.32612003 0.2754979
0.32616 0.2780738
0.32620001 0.2804746
0.32624002 0.2742421
0.32628003 0.2632939
0.32632001 0.2793819
0.32636002 0.2722214
0.32640002 0.2877387
0.32644 0.2839527
0.32648001 0.2912936
0.32652002 0.2995775
0.32656003 0.2848428
0.32660001 0.2766914
0.32664001 0.2818474
0.32668002 0.2752587
0.32672 0.2862129
0.32676001 0.2734138
0.32680002 0.2815189
0.32684003 0.2896243
0.32688 0.3081535
0.32692001 0.2839355
0.32696002 0.2920003
0.32700003 0.2847933
0.32704001 0.3007165
0.32708002 0.2911188
0.32712003 0.3215382
0.32716 0.3050829
0.32720001 0.3132106
0.32724002 0.2703041
0.32728003 0.2753874
0.32732001 0.2758988
0.32736002 0.2990218
0.32740002 0.3120937
0.32744 0.3027409
0.32748001 0.315669
0.32752002 0.3278548
0.32756003 0.3270618
0.32760001 0.3037126
0.32764001 0.3292237
0.32768002 0.3190765
0.32772 0.313933
0.32776001 0.309242
0.32780002 0.3350519
0.32784003 0.3358906
0.32788 0.312922
0.32792001 0.3336779
0.32796002 0.3276567
0.32800003 0.3279614
0.32804001 0.3193554
0.32808002 0.3251632
0.32812003 0.3156361
0.32816 0.3506896
0.32820001 0.3374484
0.32824002 0.337053
0.32828003 0.3398559
0.32832001 0.3602197
0.32836002 0.338016
0.32840002 0.3676517
0.32844 0.374523
0.32848001 0.3562801
0.32852002 0.3470463
0.32856003 0.3367435
0.32860001 0.337038
0.32864001 0.3270372
0.32868002 0.3286903
0.32872 0.2946139
0.32876001 0.310086
0.32880002 0.2988443
0.32884003 0.2961154
0.32888 0.3080727
0.32892001 0.3319947
0.32896002 0.3199086
0.32900003 0.3127222
0.32904001 0.3111029
0.32908002 0.3216015
0.32912003 0.319682
0.32916 0.3269475
0.32920001 0.3310095
0.32924002 0.3325067
0.32928003 0.3336947
0.32932001 0.3369675
0.32936002 0.3391651
0.32940002 0.3339997
0.32944 0.326241
0.32948001 0.3265077
0.32952002 0.3518348
0.32956003 0.3249202
0.32960001 0.3380366
0.32964001 0.3397683
0.32968002 0.3318452
0.32972 0.3190374
0.32976001 0.3193663
0.32980002 0.316831
0.32984003 0.3131467
0.32988 0.3316348
0.32992001 0.3384995
0.32996002 0.3280307
0.33000003 0.3652715
0.33004001 0.3644949
0.33008002 0.32
0.33012003 0.3160712
0.33016 0.3273806
0.33020001 0.3526341
0.33024002 0.3210291
0.33028003 0.3503809
0.33032001 0.3025775
0.33036002 0.3260962
0.33040002 0.3129681
0.33044 0.314158
0.33048001 0.3139932
0.33052002 0.2903825
0.33056003 0.2882067
0.33060001 0.310319
0.33064001 0.3244694
0.33068002 0.3086532
0.33072 0.3224312
0.33076001 0.3429725
0.33080002 0.3253697
0.33084003 0.3164201
0.33088 0.3205535
0.33092001 0.3162831
0.33096002 0.3365523
0.33100003 0.3414686
0.33104001 0.3328901
0.33108002 0.3077156
0.33112003 0.3214627
0.33116 0.2998439
0.33120001 0.2938407
0.33124002 0.3212346
0.33128003 0.3182451
0.33132001 0.3040056
0.33136002 0.3186535
0.33140002 0.3221208
0.33144 0.2979541
0.33148001 0.2990509
0.33152002 0.3039281
0.33156003 0.3005277
0.33160001 0.3409032
0.33164001 0.3254469
0.33168002 0.3400873
0.33172 0.3094962
0.33176001 0.325231
0.33180002 0.3394237
0.33184003 0.3306454
0.33188 0.3232721
0.33192001 0.3245009
0.33196002 0.337624
0.33200003 0.3276173
0.33204001 0.3347741
0.33208002 0.3324583
0.33212003 0.3129015
0.33216 0.3236176
0.33220001 0.3203969
0.33224002 0.2953371
0.33228003 0.295624
0.33232001 0.2954486
0.33236002 0.2923192
0.33240002 0.3056043
0.33244 0.2949699
0.33248001 0.2794682
0.33252002 0.2856124
0.33256003 0.2783264
0.33260001 0.2896498
0.33264001 0.2959173
0.33268002 0.310273
0.33272 0.3030721
0.33276001 0.2911251
0.33280002 0.2972431
0.33284003 0.3050187
0.33288 0.294155
0.33292001 0.2920088
0.33296002 0.2990459
0.33300003 0.3077919
0.33304001 0.2954532
0.33308002 0.2969117
0.33312003 0.3062396
0.33316 0.2727507
0.33320001 0.2893338
0.33324002 0.2998861
0.33328003 0.2941921
0.33332001 0.3141291
0.33336002 0.2823545
0.33340002 0.3120053
0.33344 0.2914346
0.33348001 0.3170813
0.33352002 0.3027886
0.33356003 0.2966107
0.33360001 0.3148592
0.33364001 0.3317776
0.33368002 0.2927081
0.33372 0.3060987
0.33376001 0.3038153
0.33380002 0.3154114
0.33384003 0.3235185
0.33388 0.3341574
0.33392001 0.3214973
0.33396002 0.3187388
0.33400003 0.3152339
0.33404001 0.2980877
0.33408002 0.2988127
0.33412003 0.3028203
0.33416 0.2937412
0.33420001 0.2936156
0.33424002 0.2709562
0.33428003 0.3050301
0.33432001 0.3043823
0.33436002 0.3121014
0.33440002 0.2900676
0.33444 0.291503
0.33448001 0.3039848
0.33452002 0.2859291
0.33456003 0.2885745
0.33460001 0.3080897
0.33464001 0.2934802
0.33468002 0.3115074
0.33472 0.2995126
0.33476001 0.3093237
0.33480002 0.3082147
0.33484003 0.2881185
0.33488 0.2907654
0.33492001 0.2989959
0.33496002 0.2839511
0.33500003 0.3019466
0.33504001 0.2844768
0.33508002 0.2845468
0.33512003 0.3059046
0.33516 0.306394
0.33520001 0.2884481
0.33524002 0.3105226
0.33528003 0.2967535
0.33532001 0.2979439
0.33536002 0.2934398
0.33540002 0.2968316
0.33544 0.3377357
0.33548001 0.3287891
0.33552002 0.3218364
0.33556003 0.3265999
0.33560001 0.2915256
0.33564001 0.2882395
0.33568002 0.3310789
0.33572 0.3044708
0.33576001 0.3059123
0.33580002 0.2902894
0.33584003 0.2917502
0.33588 0.2991072
0.33592001 0.3126109
0.33596002 0.293585
0.33600003 0.2886761
0.33604001 0.2892097
0.33608002 0.302739
0.33612003 0.3014515
0.33616 0.2939889
0.33620001 0.303717
0.33624002 0.3084612
0.33628003 0.280981
0.33632001 0.2628034
0.33636002 0.2778129
0.33640002 0.2786691
0.33644 0.2877941
0.33648001 0.269026
0.33652002 0.2738503
0.33656003 0.2718692
0.33660001 0.3043008
0.33664001 0.3158524
0.33668002 0.2862978
0.33672 0.2911374
0.33676001 0.2897491
0.33680002 0.3079954
0.33684003 0.2775785
0.33688 0.276924
0.33692001 0.2699433
0.33696002 0.2857844
0.33700003 0.2649061
0.33704001 0.2649873
0.33708002 0.2473974
0.33712003 0.249817
0.33716 0.2576682
0.33720001 0.2545702
0.33724002 0.2656341
0.33728003 0.2696943
0.33732001 0.2783819
0.33736002 0.2998642
0.33740002 0.2901647
0.33744 0.3095198
0.33748001 0.3346748
0.33752002 0.2938716
0.33756003 0.2802176
0.33760001 0.2852993
0.33764001 0.3092579
0.33768002 0.2817109
0.33772 0.2910934
0.33776001 0.2925234
0.33780002 0.3072686
0.33784003 0.2931448
0.33788 0.2938361
0.33792001 0.3284249
0.33796002 0.3300591
0.33800003 0.3292912
0.33804001 0.317102
0.33808002 0.3050814
0.33812003 0.2938759
0.33816 0.2929766
0.33820001 0.3225342
0.33824002 0.3031268
0.33828003 0.3120261
0.33832001 0.3293837
0.33836002 0.2772445
0.33840002 0.288704
0.33844 0.3492969
0.33848001 0.323579
0.33852002 0.3378389
0.33856003 0.305921
0.33860001 0.3275466
0.33864001 0.3146746
0.33868002 0.2942522
0.33872 0.3050753
0.33876001 0.3151786
0.33880002 0.2857271
0.33884003 0.3024038
0.33888 0.3119833
0.33892001 0.3084339
0.33896002 0.3092914
0.33900003 0.2871857
0.33904001 0.2931659
0.33908002 0.2973883
0.33912003 0.2843546
0.33916 0.3055223
0.33920001 0.2915097
0.33924002 0.2810622
0.33928003 0.2819527
0.33932001 0.2834882
0.33936002 0.2864233
0.33940002 0.2867202
0.33944 0.288954
0.33948001 0.2762448
0.33952002 0.2875132
0.33956003 0.2767915
0.33960001 0.2828212
0.33964001 0.2809721
0.33968002 0.2785436
0.33972 0.2870605
0.33976001 0.284639
0.33980002 0.2792334
0.33984003 0.2899829
0.33988 0.292663
0.33992001 0.2863955
0.33996002 0.2887995
0.34000003 0.2875936
0.34004001 0.2900491
0.34008002 0.289623
0.34012003 0.283942
0.34016 0.258566
0.34020001 0.2794816
0.34024002 0.2755451
0.34028003 0.2872003
0.34032001 0.2722436
0.34036002 0.2814028
0.34040002 0.2958214
0.34044 0.2872628
0.34048001 0.2748699
0.34052002 0.2903017
0.34056003 0.2847633
0.34060001 0.2715393
0.34064001 0.2969
0.34068002 0.2906207
0.34072 0.2905868
0.34076001 0.2994651
0.34080002 0.3011961
0.34084003 0.2720062
0.34088 0.2796683
0.34092001 0.288514
0.34096002 0.2854963
0.34100003 0.2795818
0.34104001 0.3027886
0.34108002 0.3056311
0.34112003 0.2874128
0.34116 0.2726682
0.34120001 0.2817199
0.34124002 0.2826948
0.34128003 0.2930889
0.34132001 0.2775488
0.34136002 0.2799568
0.34140002 0.2761895
0.34144 0.2698739
0.34148001 0.2569592
0.34152002 0.2854686
0.34156003 0.2882784
0.34160001 0.2883889
0.34164001 0.2974465
0.34168002 0.2910258
0.34172 0.2666114
0.34176001 0.2610528
0.34180002 0.2694794
0.34184003 0.2651134
0.34188 0.2764267
0.34192001 0.2926172
0.34196002 0.2787273
0.34200003 0.2842683
0.34204001 0.3016062
0.34208002 0.2969672
0.34212003 0.3165494
0.34216 0.2918746
0.34220001 0.292823
0.34224002 0.2685331
0.34228003 0.290534
0.34232001 0.2912139
0.34236002 0.2686421
0.34240002 0.3013405
0.34244 0.3191123
0.34248001 0.27056
0.34252002 0.2864913
0.34256003 0.279113
0.34260001 0.2734102
0.34264001 0.2922852
0.34268002 0.2738776
0.34272 0.2900414
0.34276001 0.2726639
0.34280002 0.289689
0.34284003 0.2944293
0.34288 0.2764796
0.34292001 0.2948403
0.34296002 0.2813317
0.34300003 0.2925178
0.34304001 0.3033891
0.34308002 0.2911133
0.34312003 0.2825697
0.34316 0.2759977
0.34320001 0.2964996
0.34324002 0.2902593
0.34328003 0.2854235
0.34332001 0.2635906
0.34336002 0.2649228
0.34340002 0.2715513
0.34344 0.278378
0.34348001 0.2908964
0.34352002 0.3029984
0.34356003 0.2838391
0.34360001 0.2787601
0.34364001 0.2771964
0.34368002 0.274087
0.34372 0.276183
0.34376001 0.2589663
0.34380002 0.2765856
0.34384003 0.2947258
0.34388 0.2902827
0.34392001 0.2970106
0.34396002 0.3017329
0.34400003 0.3010157
0.34404001 0.2897238
0.34408002 0.2986951
0.34412003 0.3080673
0.34416 0.283521
0.34420001 0.3070262
0.34424002 0.3241343
0.34428003 0.3088467
0.34432001 0.2984344
0.34436002 0.3079987
0.34440002 0.3045039
0.34444 0.3106104
0.34448001 0.2996513
0.34452002 0.2844903
0.34456003 0.2905509
0.34460001 0.3091798
0.34464001 0.307494
0.34468002 0.2969866
0.34472 0.3083495
0.34476001 0.3153505
0.34480002 0.3130656
0.34484003 0.31229
0.34488 0.2987779
0.34492001 0.2902305
0.34496002 0.2967224
0.34500003 0.3273064
0.34504001 0.2923027
0.34508002 0.2909926
0.34512003 0.2844842
0.34516 0.2689813
0.34520001 0.2772797
0.34524002 0.2675108
0.34528003 0.273546
0.34532001 0.2942859
0.34536002 0.2759068
0.34540002 0.2773106
0.34544 0.2833769
0.34548001 0.273716
0.34552002 0.269875
0.34556003 0.2575088
0.34560001 0.2722772
0.34564001 0.2732534
0.34568002 0.2664936
0.34572 0.2897374
0.34576001 0.2822396
0.34580002 0.2614808
0.34584003 0.2788038
0.34588 0.2788884
0.34592001 0.2633001
0.34596002 0.2503985
0.34600003 0.2669475
0.34604001 0.2669051
0.34608002 0.2505665
0.34612003 0.2395029
0.34616 0.2527593
0.34620001 0.2535942
0.34624002 0.2618088
0.34628003 0.2594684
0.34632001 0.2686562
0.34636002 0.2503378
0.34640002 0.2556146
0.34644 0.25328
0.34648001 0.2576084
0.34652002 0.2611716
0.34656003 0.2798713
0.34660001 0.2534532
0.34664001 0.2568732
0.34668002 0.2499678
0.34672 0.2439209
0.34676001 0.2600114
0.34680002 0.2699617
0.34684003 0.2518122
0.34688 0.2442196
0.34692001 0.2515628
0.34696002 0.2596181
0.34700003 0.2641968
0.34704001 0.2661099
0.34708002 0.2578447
0.34712003 0.2540661
0.34716 0.2457871
0.34720001 0.2422238
0.34724002 0.254146
0.34728003 0.2623889
0.34732001 0.2521001
0.34736002 0.2467242
0.34740002 0.2729742
0.34744 0.2736033
0.34748001 0.2563379
0.34752002 0.2383537
0.34756003 0.2433209
0.34760001 0.235364
0.34764001 0.2579756
0.34768002 0.2393582
0.34772003 0.2558537
0.34776001 0.2489521
0.34780002 0.2393051
0.34784003 0.2584524
0.34788 0.2591709
0.34792001 0.2648003
0.34796002 0.2723952
0.34800003 0.2667549
0.34804001 0.2550902
0.34808002 0.2652567
0.34812003 0.2495479
0.34816 0.2562341
0.34820001 0.2741432
0.34824002 0.2657013
0.34828003 0.2492807
0.34832001 0.2479318
0.34836002 0.2439905
0.34840002 0.273983
0.34844 0.2525281
0.34848001 0.2729351
0.34852002 0.2558919
0.34856003 0.2753972
0.34860001 0.2820672
0.34864001 0.2876196
0.34868002 0.2770413
0.34872003 0.2527256
0.34876001 0.2710902
0.34880002 0.281197
0.34884003 0.248018
0.34888 0.2488625
0.34892001 0.2591916
0.34896002 0.2744114
0.34900003 0.2657082
0.34904001 0.2621993
0.34908002 0.2499219
0.34912003 0.2633784
0.34916 0.2305002
0.34920001 0.2340691
0.34924002 0.2509352
0.34928003 0.2429226
0.34932001 0.265405
0.34936002 0.2753045
0.34940002 0.2674641
0.34944 0.2814465
0.34948001 0.293873
0.34952002 0.2860463
0.34956003 0.2960005
0.34960001 0.2811456
0.34964001 0.2890288
0.34968002 0.3033263
0.34972003 0.3135958
0.34976001 0.2970061
0.34980002 0.31225
0.34984003 0.3020478
0.34988 0.3047175
0.34992001 0.2873561
0.34996002 0.305106
0.35000003 0.2681632
0.35004001 0.2995116
0.35008002 0.30351
0.35012003 0.2886142
0.35016 0.3015833
0.35020001 0.3081317
0.35024002 0.3069797
0.35028003 0.2809153
0.35032001 0.3155196
0.35036002 0.3075341
0.35040002 0.3174976
0.35044 0.2908829
0.35048001 0.3158184
0.35052002 0.3096907
0.35056003 0.2943102
0.35060001 0.3126791
0.35064001 0.2927015
0.35068002 0.3038806
0.35072003 0.2910008
0.35076001 0.2927543
0.35080002 0.2812622
0.35084003 0.2944601
0.35088 0.2809484
0.35092001 0.2774219
0.35096002 0.2772389
0.35100003 0.2818122
0.35104001 0.2712676
0.35108002 0.292252
0.35112003 0.286739
0.35116 0.2693585
0.35120001 0.2858553
0.35124002 0.2538882
0.35128003 0.2606582
0.35132001 0.2620545
0.35136002 0.2435102
0.35140002 0.2481309
0.35144 0.2595495
0.35148001 0.2726921
0.35152002 0.2690439
0.35156003 0.276468
0.35160001 0.2719015
0.35164001 0.3035752
0.35168002 0.2971725
0.35172003 0.3167562
0.35176001 0.3231883
0.35180002 0.3261657
0.35184003 0.3087049
0.35188 0.317715
0.35192001 0.3301443
0.35196002 0.3056893
0.35200003 0.2884037
0.35204001 0.3062875
0.35208002 0.325535
0.35212003 0.3296502
0.35216 0.3185183
0.35220001 0.3079515
0.35224002 0.3219614
0.35228003 0.3116199
0.35232001 0.3382865
0.35236002 0.3100581
0.35240002 0.344123
0.35244 0.3474745
0.35248001 0.3544594
0.35252002 0.3400021
0.35256003 0.3499824
0.35260001 0.3394818
0.35264001 0.365781
0.35268002 0.3401763
0.35272003 0.3501272
0.35276001 0.319135
0.35280002 0.3545851
0.35284003 0.3791738
0.35288 0.3899993
0.35292001 0.3635173
0.35296002 0.3589074
0.35300003 0.3592707
0.35304001 0.3447545
0.35308002 0.3361937
0.35312003 0.3705438
0.35316 0.3630655
0.35320001 0.3619867
0.35324002 0.3129435
0.35328003 0.3462073
0.35332001 0.3583913
0.35336002 0.3552215
0.35340002 0.3267765
0.35344 0.3252606
0.35348001 0.3399729
0.35352002 0.3593758
0.35356003 0.3294554
0.35360001 0.3443682
0.35364001 0.3429637
0.35368002 0.3605841
0.35372003 0.3372161
0.35376001 0.3587332
0.35380002 0.3545616
0.35384003 0.3409931
0.35388 0.3431833
0.35392001 0.3273455
0.35396002 0.3502411
0.35400003 0.3576823
0.35404001 0.3411396
0.35408002 0.3329952
0.35412003 0.3393871
0.35416 0.3546955
0.35420001 0.3640615
0.35424002 0.3619004
0.35428003 0.3755289
0.35432001 0.3616867
0.35436002 0.3406579
0.35440002 0.3327315
0.35444 0.3242869
0.35448001 0.3705724
0.35452002 0.3455698
0.35456003 0.3574437
0.35460001 0.3550085
0.35464001 0.3642002
0.35468002 0.3801772
0.35472003 0.365583
0.35476001 0.3289599
0.35480002 0.3089411
0.35484003 0.2900256
0.35488 0.2896814
0.35492001 0.3079107
0.35496002 0.2955211
0.35500003 0.2818585
0.35504001 0.2768572
0.35508002 0.2879713
0.35512003 0.2763377
0.35516 0.2602557
0.35520001 0.2772885
0.35524002 0.2930444
0.35528003 0.2809258
0.35532001 0.2761184
0.35536002 0.2880023
0.35540002 0.290979
0.35544 0.2973912
0.35548001 0.2902453
0.35552002 0.2775492
0.35556003 0.2884501
0.35560001 0.2828168
0.35564001 0.3007047
0.35568002 0.2923722
0.35572003 0.2779184
0.35576001 0.2736938
0.35580002 0.2761214
0.35584003 0.3058658
0.35588 0.2723161
0.35592001 0.3119991
0.35596002 0.3064174
0.35600003 0.285784
0.35604001 0.2887426
0.35608002 0.2890925
0.35612003 0.299524
0.35616 0.3012803
0.35620001 0.3142195
0.35624002 0.3231183
0.35628003 0.3164366
0.35632001 0.2996412
0.35636002 0.2865828
0.35640002 0.272201
0.35644 0.2845428
0.35648001 0.322726
0.35652002 0.3018733
0.35656003 0.2671589
0.35660001 0.2761149
0.35664001 0.2913553
0.35668002 0.2878271
0.35672003 0.266617
0.35676001 0.2948085
0.35680002 0.3014532
0.35684003 0.2704987
0.35688 0.3012033
0.35692001 0.3195373
0.35696002 0.2934366
0.35700003 0.2901885
0.35704001 0.2770476
0.35708002 0.2855941
0.35712003 0.3212075
0.35716 0.3501772
0.35720001 0.3027937
0.35724002 0.3089204
0.35728003 0.3052163
0.35732001 0.3048765
0.35736002 0.3033067
0.35740002 0.3075746
0.35744 0.3033914
0.35748001 0.2908196
0.35752002 0.3063854
0.35756003 0.2946734
0.35760001 0.3101461
0.35764001 0.305497
0.35768002 0.3077872
0.35772003 0.2997167
0.35776001 0.3048835
0.35780002 0.2834506
0.35784003 0.2999641
0.35788 0.2996711
0.35792001 0.2838579
0.35796002 0.3119853
0.35800003 0.3058186
0.35804001 0.3240781
0.35808002 0.3272249
0.35812003 0.3002215
0.35816 0.2796738
0.35820001 0.2861629
0.35824002 0.287237
0.35828003 0.2934969
0.35832001 0.2988212
0.35836002 0.30389
0.35840002 0.3114736
0.35844 0.2963367
0.35848001 0.2895237
0.35852002 0.3057696
0.35856003 0.2792804
0.35860001 0.2925529
0.35864001 0.2811325
0.35868002 0.2849879
0.35872003 0.2898073
0.35876001 0.2812133
0.35880002 0.2878106
0.35884003 0.2712565
0.35888 0.2662341
0.35892001 0.2743113
0.35896002 0.2825595
0.35900003 0.2769499
0.35904001 0.2705483
0.35908002 0.2830716
0.35912003 0.2876595
0.35916 0.2853665
0.35920001 0.2922404
0.35924002 0.2843651
0.35928003 0.2901766
0.35932001 0.2897569
0.35936002 0.2628151
0.35940002 0.2845653
0.35944 0.2595719
0.35948001 0.2841488
0.35952002 0.2586522
0.35956003 0.2589344
0.35960001 0.2727249
0.35964001 0.290491
0.35968002 0.2658221
0.35972003 0.2453556
0.35976001 0.2561109
0.35980002 0.2669271
0.35984003 0.2600521
0.35988 0.2596815
0.35992001 0.2621578
0.35996002 0.2594089
0.36000003 0.2474821
0.36004001 0.2430409
0.36008002 0.2761663
0.36012003 0.2784314
0.36016 0.275416
0.36020001 0.2649789
0.36024002 0.2643863
0.36028003 0.2783141
0.36032001 0.2698884
0.36036002 0.2791466
0.36040002 0.2629856
0.36044 0.2732362
0.36048001 0.2814027
0.36052002 0.2832468
0.36056003 0.2770501
0.36060001 0.2780761
0.36064001 0.2813914
0.36068002 0.2666692
0.36072003 0.2762605
0.36076001 0.2618437
0.36080002 0.2776067
0.36084003 0.2789045
0.36088 0.2621103
0.36092001 0.259182
0.36096002 0.2544249
0.36100003 0.2443659
0.36104001 0.2626927
0.36108002 0.2666329
0.36112003 0.2263082
0.36116 0.2316335
0.36120001 0.2363816
0.36124002 0.2534235
0.36128003 0.2472875
0.36132001 0.2649496
0.36136002 0.2539263
0.36140002 0.2517606
0.36144 0.2382161
0.36148001 0.2582437
0.36152002 0.2512749
0.36156003 0.2610004
0.36160001 0.2616964
0.36164001 0.261079
0.36168002 0.2555549
0.36172003 0.2567625
0.36176001 0.2772304
0.36180002 0.2745133
0.36184003 0.2594756
0.36188 0.2774691
0.36192001 0.274504
0.36196002 0.2768781
0.36200003 0.2875135
0.36204001 0.2749608
0.36208002 0.2849379
0.36212003 0.2870787
0.36216 0.2850204
0.36220001 0.2939978
0.36224002 0.2895251
0.36228003 0.3197601
0.36232001 0.323666
0.36236002 0.3180552
0.36240002 0.2958677
0.36244 0.3110535
0.36248001 0.3083134
0.36252002 0.3319819
0.36256003 0.3422485
0.36260001 0.3587362
0.36264001 0.365106
0.36268002 0.3538405
0.36272003 0.3480418
0.36276001 0.3560638
0.36280002 0.3735961
0.36284003 0.3397938
0.36288 0.3234446
0.36292001 0.314524
0.36296002 0.3252819
0.36300003 0.3172324
0.36304001 0.3208619
0.36308002 0.3159589
0.36312003 0.3159478
0.36316 0.3415758
0.36320001 0.360478
0.36324002 0.3530492
0.36328003 0.2991637
0.36332001 0.302002
0.36336002 0.3130973
0.36340002 0.2981141
0.36344 0.294735
0.36348001 0.3036377
0.36352002 0.3116836
0.36356003 0.3165015
0.36360001 0.3225867
0.36364001 0.3044576
0.36368002 0.2810209
0.36372003 0.2980143
0.36376001 0.2959359
0.36380002 0.2886752
0.36384003 0.3176828
0.36388 0.3142311
0.36392001 0.3184364
0.36396002 0.298715
0.36400003 0.318675
0.36404001 0.3087195
0.36408002 0.3298353
0.36412003 0.2837844
0.36416 0.3252929
0.36420001 0.3074259
0.36424002 0.3390112
0.36428003 0.3197853
0.36432001 0.3277377
0.36436002 0.3122392
0.36440002 0.3387359
0.36444 0.3210146
0.36448001 0.324056
0.36452002 0.3090349
0.36456003 0.3006301
0.36460001 0.295431
0.36464001 0.306345
0.36468002 0.3351849
0.36472003 0.3060441
0.36476001 0.3317874
0.36480002 0.3273731
0.36484003 0.3240641
0.36488 0.3406361
0.36492001 0.347629
0.36496002 0.3209211
0.36500003 0.3481131
0.36504001 0.31371
0.36508002 0.3293859
0.36512003 0.3480631
0.36516 0.3089512
0.36520001 0.3123409
0.36524002 0.3180164
0.36528003 0.3128804
0.36532001 0.3085112
0.36536002 0.3271659
0.36540002 0.3110016
0.36544 0.3253821
0.36548001 0.330458
0.36552002 0.3022991
0.36556003 0.3144627
0.36560001 0.3199929
0.36564001 0.3242415
0.36568002 0.3237565
0.36572003 0.3196567
0.36576001 0.2958269
0.36580002 0.3031079
0.36584003 0.3179803
0.36588 0.2930926
0.36592001 0.3260572
0.36596002 0.317654
0.36600003 0.3262101
0.36604001 0.3318622
0.36608002 0.329034
0.36612003 0.3271393
0.36616 0.3367184
0.36620001 0.3069292
0.36624002 0.3177494
0.36628003 0.321055
0.36632001 0.3264672
0.36636002 0.3423072
0.36640002 0.3428628
0.36644 0.3302811
0.36648001 0.3358398
0.36652002 0.3217066
0.36656003 0.3144379
0.36660001 0.3234731
0.36664001 0.3152546
0.36668002 0.3279972
0.36672003 0.3293419
0.36676001 0.3212699
0.36680002 0.299154
0.36684003 0.3285216
0.36688 0.311008
0.36692001 0.3229691
0.36696002 0.3292656
0.36700003 0.3083862
0.36704001 0.3163723
0.36708002 0.3402451
0.36712003 0.3317217
0.36716 0.3396676
0.36720001 0.3477255
0.36724002 0.3393676
0.36728003 0.3216046
0.36732001 0.3317601
0.36736002 0.3150499
0.36740002 0.3230046
0.36744 0.3410154
0.36748001 0.3319069
0.36752002 0.3533759
0.36756003 0.313692
0.36760001 0.3246105
0.36764001 0.3312728
0.36768002 0.3186579
0.36772003 0.3252902
0.36776001 0.3103177
0.36780002 0.3005757
0.36784003 0.3153667
0.36788 0.3087133
0.36792001 0.3292971
0.36796002 0.3196509
0.36800003 0.3172867
0.36804001 0.3289148
0.36808002 0.321252
0.36812003 0.3155972
0.36816 0.2958378
0.36820001 0.3317471
0.36824002 0.3153733
0.36828003 0.2946872
0.36832001 0.3112512
0.36836002 0.3167258
0.36840002 0.3307496
0.36844 0.3079304
0.36848001 0.2909485
0.36852002 0.3168615
0.36856003 0.304232
0.36860001 0.3496996
0.36864001 0.3284464
0.36868002 0.31274
0.36872003 0.3038799
0.36876001 0.2898501
0.36880002 0.276013
0.36884003 0.2969528
0.36888 0.2895316
0.36892001 0.2928731
0.36896002 0.283994
0.36900003 0.2831769
0.36904001 0.2805309
0.36908002 0.2790594
0.36912003 0.2991055
0.36916 0.2993573
0.36920001 0.3013583
0.36924002 0.2691498
0.36928003 0.3013766
0.36932001 0.2841776
0.36936002 0.2996244
0.36940002 0.3025134
0.36944 0.3138573
0.36948001 0.315795
0.36952002 0.3039173
0.36956003 0.3279558
0.36960001 0.3272887
0.36964001 0.3265231
0.36968002 0.3190711
0.36972003 0.3223997
0.36976001 0.3136405
0.36980002 0.3093077
0.36984003 0.3070552
0.36988 0.2947231
0.36992001 0.2910022
0.36996002 0.3061203
0.37000003 0.3033703
0.37004001 0.3125433
0.37008002 0.2970819
0.37012003 0.303787
0.37016 0.2948199
0.37020001 0.3141032
0.37024002 0.2966235
0.37028003 0.3026837
0.37032001 0.3306527
0.37036002 0.3016317
0.37040002 0.2993695
0.37044 0.3177315
0.37048001 0.3282277
0.37052002 0.2819773
0.37056003 0.263164
0.37060001 0.2617975
0.37064001 0.2709502
0.37068002 0.2668659
0.37072003 0.2715081
0.37076001 0.2837104
0.37080002 0.2853775
0.37084003 0.2841684
0.37088 0.259741
0.37092001 0.291664
0.37096002 0.2688027
0.37100003 0.2568216
0.37104001 0.2571903
0.37108002 0.2537101
0.37112003 0.2495689
0.37116 0.2649828
0.37120001 0.2778012
0.37124002 0.2848414
0.37128003 0.2850103
0.37132001 0.2711461
0.37136002 0.298254
0.37140002 0.3053792
0.37144 0.2564707
0.37148001 0.2929045
0.37152002 0.3018996
0.37156003 0.3006332
0.37160001 0.3110811
0.37164001 0.3177143
0.37168002 0.3337918
0.37172003 0.3286831
0.37176001 0.3265674
0.37180002 0.2916124
0.37184003 0.311909
0.37188 0.3251069
0.37192001 0.3144024
0.37196002 0.3126004
0.37200003 0.3190555
0.37204001 0.323051
0.37208002 0.2859471
0.37212003 0.3056222
0.37216 0.2990311
0.37220001 0.3316801
0.37224002 0.3081592
0.37228003 0.3146408
0.37232001 0.3061019
0.37236002 0.3498036
0.37240002 0.3219213
0.37244 0.3107926
0.37248001 0.3289939
0.37252002 0.3010973
0.37256003 0.2994653
0.37260001 0.3314863
0.37264001 0.3322918
0.37268002 0.3059858
0.37272003 0.2978097
0.37276001 0.3258917
0.37280002 0.3316337
0.37284003 0.3559932
0.37288 0.3337603
0.37292001 0.3418381
0.37296002 0.3396835
0.37300003 0.3401576
0.37304001 0.3613408
0.37308002 0.3530599
0.37312003 0.3391223
0.37316 0.3316472
0.37320001 0.3616385
0.37324002 0.3510338
0.37328003 0.3404916
0.37332001 0.3384093
0.37336002 0.2996835
0.37340002 0.3236505
0.37344003 0.320379
0.37348001 0.3508184
0.37352002 0.3442629
0.37356003 0.3365054
0.37360001 0.336052
0.37364001 0.3039257
0.37368002 0.3147562
0.37372003 0.3284705
0.37376001 0.3227015
0.37380002 0.3528234
0.37384003 0.3424685
0.37388 0.3178015
0.37392001 0.3109039
0.37396002 0.3125834
0.37400003 0.3086765
0.37404001 0.3418007
0.37408002 0.3297169
0.37412003 0.3154005
0.37416 0.3380555
0.37420001 0.3142298
0.37424002 0.3273356
0.37428003 0.3243915
0.37432001 0.3106526
0.37436002 0.3294668
0.37440002 0.3232823
0.37444003 0.3216177
0.37448001 0.3114607
0.37452002 0.3081638
0.37456003 0.3001606
0.37460001 0.3202459
0.37464001 0.3170395
0.37468002 0.3294242
0.37472003 0.3046724
0.37476001 0.3152461
0.37480002 0.3008294
0.37484003 0.297428
0.37488 0.2999882
0.37492001 0.2780259
0.37496002 0.2804988
0.37500003 0.3116864
0.37504001 0.2923712
0.37508002 0.2786287
0.37512003 0.3167934
0.37516 0.3143048
0.37520001 0.3238525
0.37524002 0.2832203
0.37528003 0.3062931
0.37532001 0.3111251
0.37536002 0.2992755
0.37540002 0.3078634
0.37544003 0.3261385
0.37548001 0.3020524
0.37552002 0.2947867
0.37556003 0.2982541
0.37560001 0.3142144
0.37564001 0.3147454
0.37568002 0.3036788
0.37572003 0.3169332
0.37576001 0.3155191
0.37580002 0.3136213
0.37584003 0.3140303
0.37588 0.3020598
0.37592001 0.3099926
0.37596002 0.2967327
0.37600003 0.3131317
0.37604001 0.3027808
0.37608002 0.2940464
0.37612003 0.3079851
0.37616 0.319767
0.37620001 0.3070726
0.37624002 0.306981
0.37628003 0.322428
0.37632001 0.3100705
0.37636002 0.3068684
0.37640002 0.3160849
0.37644003 0.307031
0.37648001 0.2925471
0.37652002 0.3048688
0.37656003 0.3074751
0.37660001 0.3108698
0.37664001 0.2843405
0.37668002 0.27909
0.37672003 0.2782938
0.37676001 0.2920749
0.37680002 0.2907798
0.37684003 0.3062556
0.37688 0.305128
0.37692001 0.3071784
0.37696002 0.3301366
0.37700003 0.2937913
0.37704001 0.2966579
0.37708002 0.3127894
0.37712003 0.3152411
0.37716 0.3010711
0.37720001 0.2923488
0.37724002 0.2705838
0.37728003 0.298982
0.37732001 0.2975288
0.37736002 0.3321469
0.37740002 0.3237979
0.37744003 0.2968493
0.37748001 0.3016776
0.37752002 0.2983456
0.37756003 0.288441
0.37760001 0.2811334
0.37764001 0.2792734
0.37768002 0.3127942
0.37772003 0.297953
0.37776001 0.3048466
0.37780002 0.2938511
0.37784003 0.2856322
0.37788 0.3039418
0.37792001 0.2904008
0.37796002 0.2972362
0.37800003 0.2928032
0.37804001 0.2699861
0.37808002 0.2659483
0.37812003 0.2725825
0.37816 0.2638949
0.37820001 0.284939
0.37824002 0.2632107
0.37828003 0.2620208
0.37832001 0.2658759
0.37836002 0.2761009
0.37840002 0.267111
0.37844003 0.2852342
0.37848001 0.2659255
0.37852002 0.2792545
0.37856003 0.2541722
0.37860001 0.2722997
0.37864001 0.272686
0.37868002 0.2656551
0.37872003 0.2721949
0.37876001 0.2644705
0.37880002 0.2613606
0.37884003 0.2615407
0.37888 0.2645988
0.37892001 0.2783428
0.37896002 0.2558221
0.37900003 0.2805755
0.37904001 0.26281
0.37908002 0.2810671
0.37912003 0.2601732
0.37916 0.2821423
0.37920001 0.2679866
0.37924002 0.2684107
0.37928003 0.2719986
0.37932001 0.2887963
0.37936002 0.2800086
0.37940002 0.2815341
0.37944003 0.283977
0.37948001 0.2761375
0.37952002 0.2654971
0.37956003 0.2905932
0.37960001 0.292877
0.37964001 0.2873402
0.37968002 0.2874357
0.37972003 0.2714354
0.37976001 0.268961
0.37980002 0.272077
0.37984003 0.2851962
0.37988 0.262391
0.37992001 0.2671779
0.37996002 0.2554784
0.38000003 0.274985
0.38004001 0.2826177
0.38008002 0.2716692
0.38012003 0.2718393
0.38016 0.2737184
0.38020001 0.2509527
0.38024002 0.2552205
0.38028003 0.2988163
0.38032001 0.2659712
0.38036002 0.2794312
0.38040002 0.2759352
0.38044003 0.2637338
0.38048001 0.2626219
0.38052002 0.27576
0.38056003 0.2733908
0.38060001 0.2911296
0.38064001 0.2624701
0.38068002 0.2789958
0.38072003 0.3095462
0.38076001 0.2823626
0.38080002 0.2827703
0.38084003 0.2702875
0.38088 0.2729697
0.38092001 0.2872846
0.38096002 0.2761552
0.38100003 0.2818186
0.38104001 0.2642536
0.38108002 0.2674165
0.38112003 0.278156
0.38116 0.269811
0.38120001 0.2828908
0.38124002 0.3018709
0.38128003 0.2700964
0.38132001 0.2636344
0.38136002 0.2909552
0.38140002 0.2880171
0.38144003 0.2559109
0.38148001 0.2767567
0.38152002 0.2763532
0.38156003 0.2589327
0.38160001 0.2474367
0.38164001 0.2768379
0.38168002 0.2683432
0.38172003 0.2767044
0.38176001 0.2606107
0.38180002 0.2464514
0.38184003 0.2797011
0.38188 0.2832669
0.38192001 0.28597
0.38196002 0.277632
0.38200003 0.304632
0.38204001 0.301455
0.38208002 0.2688028
0.38212003 0.2991919
0.38216 0.3155922
0.38220001 0.3016904
0.38224002 0.2757887
0.38228003 0.2793199
0.38232001 0.2850553
0.38236002 0.2514849
0.38240002 0.2686562
0.38244003 0.2882676
0.38248001 0.2879702
0.38252002 0.2496992
0.38256003 0.2634334
0.38260001 0.2713858
0.38264001 0.2973528
0.38268002 0.2952561
0.38272003 0.2868948
0.38276001 0.3075827
0.38280002 0.3145351
0.38284003 0.2774829
0.38288 0.3096843
0.38292001 0.3217535
0.38296002 0.3072141
0.38300003 0.2878118
0.38304001 0.3056007
0.38308002 0.3149141
0.38312003 0.3095134
0.38316 0.2941641
0.38320001 0.3116227
0.38324002 0.294749
0.38328003 0.2909458
0.38332001 0.3110286
0.38336002 0.271926
0.38340002 0.2841906
0.38344003 0.2939644
0.38348001 0.296879
0.38352002 0.2894102
0.38356003 0.2764194
0.38360001 0.2659112
0.38364001 0.2789212
0.38368002 0.2792937
0.38372003 0.2735821
0.38376001 0.2838204
0.38380002 0.2732376
0.38384003 0.2953347
0.38388 0.2621557
0.38392001 0.2760622
0.38396002 0.2589486
0.38400003 0.2729039
0.38404001 0.2907691
0.38408002 0.2709146
0.38412003 0.2673435
0.38416 0.2927794
0.38420001 0.2667437
0.38424002 0.286393
0.38428003 0.2740409
0.38432001 0.2941382
0.38436002 0.2587664
0.38440002 0.2748754
0.38444003 0.2775892
0.38448001 0.2813056
0.38452002 0.2617368
0.38456003 0.2481449
0.38460001 0.2653977
0.38464001 0.2591067
0.38468002 0.2513614
0.38472003 0.2770724
0.38476001 0.2601372
0.38480002 0.2680259
0.38484003 0.2693074
0.38488 0.2875191
0.38492001 0.279518
0.38496002 0.2605112
0.38500003 0.2701262
0.38504001 0.2979253
0.38508002 0.2725452
0.38512003 0.2993186
0.38516 0.2956697
0.38520001 0.2796779
0.38524002 0.2583878
0.38528003 0.2783135
0.38532001 0.2917357
0.38536002 0.2742376
0.38540002 0.2778662
0.38544003 0.2781951
0.38548001 0.2854464
0.38552002 0.2855791
0.38556003 0.3017074
0.38560001 0.320476
0.38564001 0.285539
0.38568002 0.2849885
0.38572003 0.2815617
0.38576001 0.2623198
0.38580002 0.2666774
0.38584003 0.2827003
0.38588 0.2671789
0.38592001 0.2561916
0.38596002 0.283238
0.38600003 0.2887353
0.38604001 0.2740937
0.38608002 0.2652065
0.38612003 0.2688649
0.38616 0.2676467
0.38620001 0.2258232
0.38624002 0.2384306
0.38628003 0.2797989
0.38632001 0.2563125
0.38636002 0.2821338
0.38640002 0.2537622
0.38644003 0.2603573
0.38648001 0.2602213
0.38652002 0.2515734
0.38656003 0.2588025
0.38660001 0.2702725
0.38664001 0.2543731
0.38668002 0.2479192
0.38672003 0.242932
0.38676001 0.2508063
0.38680002 0.2681383
0.38684003 0.2641946
0.38688 0.244887
0.38692001 0.2468139
0.38696002 0.2658467
0.38700003 0.2606793
0.38704001 0.2809992
0.38708002 0.2862584
0.38712003 0.2528767
0.38716 0.2602775
0.38720001 0.256479
0.38724002 0.2486123
0.38728003 0.2532271
0.38732001 0.2642325
0.38736002 0.2457549
0.38740002 0.2626208
0.38744003 0.2715956
0.38748001 0.2639413
0.38752002 0.2588709
0.38756003 0.2538281
0.38760001 0.2559463
0.38764001 0.2615601
0.38768002 0.2576848
0.38772003 0.2675627
0.38776001 0.2689284
0.38780002 0.2761022
0.38784003 0.2714431
0.38788 0.2548454
0.38792001 0.2487747
0.38796002 0.2741501
0.38800003 0.2689534
0.38804001 0.2677204
0.38808002 0.2632841
0.38812003 0.2684141
0.38816 0.2593163
0.38820001 0.2555036
0.38824002 0.2507642
0.38828003 0.2648549
0.38832001 0.2479596
0.38836002 0.244016
0.38840002 0.2539652
0.38844003 0.2498651
0.38848001 0.2299061
0.38852002 0.2593485
0.38856003 0.2511483
0.38860001 0.2708002
0.38864001 0.2600393
0.38868002 0.2552215
0.38872003 0.2700174
0.38876001 0.2538483
0.38880002 0.2600694
0.38884003 0.2648919
0.38888 0.2506323
0.38892001 0.2616965
0.38896002 0.2559245
0.38900003 0.2533212
0.38904001 0.2615809
0.38908002 0.2603171
0.38912003 0.2663715
0.38916 0.2822997
0.38920001 0.2569658
0.38924002 0.2543174
0.38928003 0.2543288
0.38932001 0.239826
0.38936002 0.2381381
0.38940002 0.2482475
0.38944003 0.25397
0.38948001 0.271593
0.38952002 0.2779585
0.38956003 0.289004
0.38960001 0.2705204
0.38964001 0.281291
0.38968002 0.2706881
0.38972003 0.2589053
0.38976001 0.2743581
0.38980002 0.2948751
0.38984003 0.2869829
0.38988 0.2638455
0.38992001 0.2729246
0.38996002 0.2692026
0.39000003 0.2771754
0.39004001 0.2583682
0.39008002 0.281262
0.39012003 0.2893676
0.39016 0.2664741
0.39020001 0.2763668
0.39024002 0.2782953
0.39028003 0.2766886
0.39032001 0.2771697
0.39036002 0.300019
0.39040002 0.2695911
0.39044003 0.2941346
0.39048001 0.2767401
0.39052002 0.2811182
0.39056003 0.2876388
0.39060001 0.3075883
0.39064001 0.277498
0.39068002 0.279812
0.39072003 0.2846432
0.39076001 0.2654019
0.39080002 0.2812203
0.39084003 0.2952856
0.39088 0.3013114
0.39092001 0.3042547
0.39096002 0.2849337
0.39100003 0.2976658
0.39104001 0.3183299
0.39108002 0.3401718
0.39112003 0.3353209
0.39116 0.3156318
0.39120001 0.354924
0.39124002 0.4018945
0.39128003 0.3913063
0.39132001 0.367401
0.39136002 0.3282825
0.39140002 0.3360887
0.39144003 0.3272015
0.39148001 0.3307623
0.39152002 0.3508529
0.39156003 0.3548636
0.39160001 0.3513021
0.39164001 0.3279887
0.39168002 0.3481379
0.39172003 0.3015057
0.39176001 0.3022088
0.39180002 0.2959665
0.39184003 0.3087541
0.39188 0.3210971
0.39192001 0.3005394
0.39196002 0.3255364
0.39200003 0.2874855
0.39204001 0.3062873
0.39208002 0.3344263
0.39212003 0.322325
0.39216 0.3050448
0.39220001 0.3292006
0.39224002 0.3165833
0.39228003 0.3081031
0.39232001 0.3451154
0.39236002 0.3439328
0.39240002 0.3137755
0.39244003 0.3383936
0.39248001 0.327271
0.39252002 0.3178003
0.39256003 0.3230273
0.39260001 0.3225378
0.39264001 0.2641454
0.39268002 0.274542
0.39272003 0.2811941
0.39276001 0.2690025
0.39280002 0.250092
0.39284003 0.2981447
0.39288 0.2747417
0.39292001 0.2834361
0.39296002 0.28407
0.39300003 0.2783784
0.39304001 0.2994538
0.39308002 0.2999688
0.39312003 0.3132134
0.39316 0.3290303
0.39320001 0.3036922
0.39324002 0.3384081
0.39328003 0.3176458
0.39332001 0.3174472
0.39336002 0.3289931
0.39340002 0.3231215
0.39344003 0.3016383
0.39348001 0.2863932
0.39352002 0.2785833
0.39356003 0.2726904
0.39360001 0.2566017
0.39364001 0.2385413
0.39368002 0.2524929
0.39372003 0.2389389
0.39376001 0.2425765
0.39380002 0.2629279
0.39384003 0.2491274
0.39388 0.274744
0.39392001 0.2451595
0.39396002 0.2536258
0.39400003 0.2566248
0.39404001 0.2538633
0.39408002 0.2557337
0.39412003 0.2704899
0.39416 0.2408538
0.39420001 0.2449996
0.39424002 0.2411182
0.39428003 0.2367958
0.39432001 0.2515735
0.39436002 0.2472005
0.39440002 0.2633925
0.39444003 0.2809242
0.39448001 0.2574303
0.39452002 0.2626728
0.39456003 0.2947375
0.39460001 0.2778558
0.39464001 0.2601484
0.39468002 0.2637972
0.39472003 0.2696187
0.39476001 0.2634836
0.39480002 0.2842293
0.39484003 0.2628188
0.39488 0.276978
0.39492001 0.2697447
0.39496002 0.2794493
0.39500003 0.2919574
0.39504001 0.2746608
0.39508002 0.2781586
0.39512003 0.2622143
0.39516 0.2977499
0.39520001 0.2863211
0.39524002 0.2851263
0.39528003 0.2924326
0.39532001 0.300246
0.39536002 0.2700204
0.39540002 0.2521396
0.39544003 0.2518497
0.39548001 0.2475734
0.39552002 0.2690464
0.39556003 0.2824439
0.39560001 0.2763988
0.39564001 0.2974325
0.39568002 0.2838584
0.39572003 0.2593108
0.39576001 0.276463
0.39580002 0.2625837
0.39584003 0.2723742
0.39588 0.2809779
0.39592001 0.2826206
0.39596002 0.2679727
0.39600003 0.2866944
0.39604001 0.3098945
0.39608002 0.2889793
0.39612003 0.3034371
0.39616 0.3207926
0.39620001 0.3035387
0.39624002 0.2773997
0.39628003 0.2727681
0.39632001 0.2805933
0.39636002 0.2600913
0.39640002 0.2878132
0.39644003 0.2984768
0.39648001 0.2785632
0.39652002 0.2943543
0.39656003 0.3090942
0.39660001 0.2838811
0.39664001 0.2697502
0.39668002 0.2582948
0.39672003 0.2690949
0.39676001 0.2622354
0.39680002 0.2705679
0.39684003 0.2749733
0.39688 0.2969783
0.39692001 0.2878425
0.39696002 0.2890056
0.39700003 0.293163
0.39704001 0.2730844
0.39708002 0.2766681
0.39712003 0.2637387
0.39716 0.2581046
0.39720001 0.2461434
0.39724002 0.2568572
0.39728003 0.2669102
0.39732001 0.2697985
0.39736002 0.2794608
0.39740002 0.2880678
0.39744003 0.270689
0.39748001 0.2621289
0.39752002 0.2901073
0.39756003 0.2656637
0.39760001 0.2747011
0.39764001 0.2786655
0.39768002 0.2819841
0.39772003 0.2837823
0.39776001 0.2850781
0.39780002 0.2775396
0.39784003 0.2717054
0.39788 0.2727131
0.39792001 0.2732862
0.39796002 0.2766623
0.39800003 0.2649361
0.39804001 0.2520931
0.39808002 0.2469803
0.39812003 0.2582246
0.39816 0.2522288
0.39820001 0.2585861
0.39824002 0.2577852
0.39828003 0.2692416
0.39832001 0.2384537
0.39836002 0.2449317
0.39840002 0.242148
0.39844003 0.2621194
0.39848001 0.2523862
0.39852002 0.2642483
0.39856003 0.2803056
0.39860001 0.2559693
0.39864001 0.2666889
0.39868002 0.2501043
0.39872003 0.2475923
0.39876001 0.2517728
0.39880002 0.2608061
0.39884003 0.2439244
0.39888 0.2514013
0.39892001 0.2582919
0.39896002 0.267689
0.39900003 0.2697579
0.39904001 0.2792287
0.39908002 0.2723885
0.39912003 0.2652584
0.39916003 0.2568075
0.39920001 0.2566758
0.39924002 0.2531432
0.39928003 0.2783379
0.39932001 0.2709952
0.39936002 0.2492289
0.39940002 0.2465254
0.39944003 0.2422881
0.39948001 0.2683463
0.39952002 0.2551259
0.39956003 0.2744691
0.39960001 0.2693673
0.39964001 0.2879399
0.39968002 0.2687335
0.39972003 0.2736248
0.39976001 0.2689002
0.39980002 0.2602364
0.39984003 0.268338
0.39988 0.2559139
0.39992001 0.270849
0.39996002 0.2466737
0.40000003 0.272993
0.40004001 0.2768192
0.40008002 0.2787609
0.40012003 0.2857831
0.40016003 0.3111663
0.40020001 0.2969192
0.40024002 0.3027868
0.40028003 0.2856302
0.40032001 0.2791869
0.40036002 0.2667714
0.40040002 0.3050882
0.40044003 0.3236112
0.40048001 0.2703364
0.40052002 0.2676114
0.40056003 0.2638942
0.40060001 0.2636762
0.40064001 0.2641524
0.40068002 0.2864585
0.40072003 0.2940493
0.40076001 0.2769959
0.40080002 0.2717912
0.40084003 0.2723378
0.40088 0.2812486
0.40092001 0.2765006
0.40096002 0.2820152
0.40100003 0.2662072
0.40104001 0.2823861
0.40108002 0.2661459
0.40112003 0.272415
0.40116003 0.278143
0.40120001 0.2867434
0.40124002 0.2865154
0.40128003 0.2918389
0.40132001 0.2792626
0.40136002 0.2859789
0.40140002 0.276397
0.40144003 0.2643861
0.40148001 0.2621816
0.40152002 0.2595211
0.40156003 0.2783097
0.40160001 0.2804996
0.40164001 0.2724394
0.40168002 0.2812879
0.40172003 0.2813689
0.40176001 0.2699281
0.40180002 0.2719124
0.40184003 0.260896
0.40188 0.2851311
0.40192001 0.2707649
0.40196002 0.2857191
0.40200003 0.2824861
0.40204001 0.2512141
0.40208002 0.2711309
0.40212003 0.2925053
0.40216003 0.2891377
0.40220001 0.2666582
0.40224002 0.2834337
0.40228003 0.2768549
0.40232001 0.2920987
0.40236002 0.2920896
0.40240002 0.2870762
0.40244003 0.2771872
0.40248001 0.2864704
0.40252002 0.2860747
0.40256003 0.3106088
0.40260001 0.2788874
0.40264001 0.2815164
0.40268002 0.2548221
0.40272003 0.2809451
0.40276001 0.2800263
0.40280002 0.2811214
0.40284003 0.2891346
0.40288 0.292446
0.40292001 0.2816698
0.40296002 0.2701605
0.40300003 0.2878985
0.40304001 0.2766408
0.40308002 0.261805
0.40312003 0.2853939
0.40316003 0.2820186
0.40320001 0.2768394
0.40324002 0.2828957
0.40328003 0.2704811
0.40332001 0.3026825
0.40336002 0.2779787
0.40340002 0.2760769
0.40344003 0.2829557
0.40348001 0.2737264
0.40352002 0.2676065
0.40356003 0.2620134
0.40360001 0.2680085
0.40364001 0.2571788
0.40368002 0.2806543
0.40372003 0.2696657
0.40376001 0.2986847
0.40380002 0.2886323
0.40384003 0.2758611
0.40388 0.3083335
0.40392001 0.3021185
0.40396002 0.2767405
0.40400003 0.2795418
0.40404001 0.2846243
0.40408002 0.2803601
0.40412003 0.2847447
0.40416003 0.2641828
0.40420001 0.2763726
0.40424002 0.2645823
0.40428003 0.2825008
0.40432001 0.2957597
0.40436002 0.3090686
0.40440002 0.2885646
0.40444003 0.2997279
0.40448001 0.2879853
0.40452002 0.3061011
0.40456003 0.3005118
0.40460001 0.2944646
0.40464001 0.3015322
0.40468002 0.3128785
0.40472003 0.330549
0.40476001 0.3069643
0.40480002 0.3129999
0.40484003 0.2981189
0.40488 0.3044056
0.40492001 0.3155605
0.40496002 0.3416223
0.40500003 0.3447715
0.40504001 0.3552772
0.40508002 0.3341666
0.40512003 0.3285491
0.40516003 0.3660367
0.40520001 0.3012894
0.40524002 0.3052722
0.40528003 0.2843525
0.40532001 0.3056262
0.40536002 0.316886
0.40540002 0.2835939
0.40544003 0.2829224
0.40548001 0.3113941
0.40552002 0.3179279
0.40556003 0.3441063
0.40560001 0.3308854
0.40564001 0.3207443
0.40568002 0.3299462
0.40572003 0.3240454
0.40576001 0.2998396
0.40580002 0.3100443
0.40584003 0.350595
0.40588 0.359612
0.40592001 0.3383743
0.40596002 0.357896
0.40600003 0.3603072
0.40604001 0.3643148
0.40608002 0.3557537
0.40612003 0.3380387
0.40616003 0.3345539
0.40620001 0.3241603
0.40624002 0.3285141
0.40628003 0.3355282
0.40632001 0.3477051
0.40636002 0.3163775
0.40640002 0.3088453
0.40644003 0.3430403
0.40648001 0.3331618
0.40652002 0.3272398
0.40656003 0.3679076
0.40660001 0.3674601
0.40664001 0.368325
0.40668002 0.3706957
0.40672003 0.3410446
0.40676001 0.3524705
0.40680002 0.3469646
0.40684003 0.3534685
0.40688 0.3420286
0.40692001 0.3382104
0.40696002 0.3717456
0.40700003 0.3804582
0.40704001 0.3661536
0.40708002 0.3619857
0.40712003 0.377371
0.40716003 0.3644624
0.40720001 0.3439037
0.40724002 0.350915
0.40728003 0.3430667
0.40732001 0.3395377
0.40736002 0.3102957
0.40740002 0.3278311
0.40744003 0.3104794
0.40748001 0.2926638
0.40752002 0.2872535
0.40756003 0.3029149
0.40760001 0.3277529
0.40764001 0.3089734
0.40768002 0.3201185
0.40772003 0.3293892
0.40776001 0.3102427
0.40780002 0.3144439
0.40784003 0.3345475
0.40788 0.3581243
0.40792001 0.3380091
0.40796002 0.3415174
0.40800003 0.3482251
0.40804001 0.3608912
0.40808002 0.3350671
0.40812003 0.3487659
0.40816003 0.3573273
0.40820001 0.3844314
0.40824002 0.3564442
0.40828003 0.3796228
0.40832001 0.3799848
0.40836002 0.393686
0.40840002 0.3499998
0.40844003 0.364467
0.40848001 0.3723183
0.40852002 0.333578
0.40856003 0.3555909
0.40860001 0.34521
0.40864001 0.3468561
0.40868002 0.3588611
0.40872003 0.3396102
0.40876001 0.3406098
0.40880002 0.3347838
0.40884003 0.3060544
0.40888 0.3352898
0.40892001 0.3362631
0.40896002 0.3175358
0.40900003 0.3322224
0.40904001 0.3008827
0.40908002 0.3141084
0.40912003 0.3056769
0.40916003 0.3111924
0.40920001 0.3296692
0.40924002 0.3161043
0.40928003 0.3070961
0.40932001 0.3531821
0.40936002 0.3300267
0.40940002 0.3662257
0.40944003 0.326431
0.40948001 0.3862676
0.40952002 0.4032118
0.40956003 0.4108637
0.40960001 0.368759
0.40964001 0.3932157
0.40968002 0.3945822
0.40972003 0.3999288
0.40976001 0.390409
0.40980002 0.4288138
0.40984003 0.393858
0.40988 0.3769226
0.40992001 0.3640576
0.40996002 0.3757531
0.41000003 0.3462678
0.41004001 0.3444253
0.41008002 0.3308067
0.41012003 0.3425038
0.41016003 0.3314
0.41020001 0.3248838
0.41024002 0.3324862
0.41028003 0.3583825
0.41032001 0.3556522
0.41036002 0.3220353
0.41040002 0.320886
0.41044003 0.3342946
0.41048001 0.3295226
0.41052002 0.3429314
0.41056003 0.3148314
0.41060001 0.3320415
0.41064001 0.289549
0.41068002 0.2996434
0.41072003 0.3171787
0.41076001 0.3219217
0.41080002 0.3152347
0.41084003 0.3033596
0.41088 0.309657
0.41092001 0.3491166
0.41096002 0.3288066
0.41100003 0.3107468
0.41104001 0.3161259
0.41108002 0.3073729
0.41112003 0.297964
0.41116003 0.3054688
0.41120001 0.3094905
0.41124002 0.2727388
0.41128003 0.3141597
0.41132001 0.3059048
0.41136002 0.2861557
0.41140002 0.2716272
0.41144003 0.2423345
0.41148001 0.2837748
0.41152002 0.2556203
0.41156003 0.2590105
0.41160001 0.2549621
0.41164001 0.2585139
0.41168002 0.2426416
0.41172003 0.2338494
0.41176001 0.2347521
0.41180002 0.235122
0.41184003 0.258398
0.41188 0.2602492
0.41192001 0.266332
0.41196002 0.2604609
0.41200003 0.2523915
0.41204001 0.2652109
0.41208002 0.2490003
0.41212003 0.2337556
0.41216003 0.248431
0.41220001 0.261949
0.41224002 0.2737438
0.41228003 0.2539629
0.41232001 0.2556511
0.41236002 0.252718
0.41240002 0.2680736
0.41244003 0.280496
0.41248001 0.2526369
0.41252002 0.2318094
0.41256003 0.2282344
0.41260001 0.2532997
0.41264001 0.2258586
0.41268002 0.2373812
0.41272003 0.2677265
0.41276001 0.2827718
0.41280002 0.2427342
0.41284003 0.2564404
0.41288 0.2538646
0.41292001 0.250508
0.41296002 0.2588088
0.41300003 0.2555296
0.41304001 0.2822732
0.41308002 0.267855
0.41312003 0.2474
0.41316003 0.2273701
0.41320001 0.2376766
0.41324002 0.2423985
0.41328003 0.2388805
0.41332001 0.2371407
0.41336002 0.2321866
0.41340002 0.2372037
0.41344003 0.2550325
0.41348001 0.2550979
0.41352002 0.2364818
0.41356003 0.2315608
0.41360001 0.2284609
0.41364001 0.2231869
0.41368002 0.237546
0.41372003 0.2182886
0.41376001 0.230175
0.41380002 0.2169157
0.41384003 0.2284573
0.41388 0.2259731
0.41392001 0.2289753
0.41396002 0.2276068
0.41400003 0.236421
0.41404001 0.2399412
0.41408002 0.2402684
0.41412003 0.2591382
0.41416003 0.2519401
0.41420001 0.2465355
0.41424002 0.2497574
0.41428003 0.2654582
0.41432001 0.2545496
0.41436002 0.2598704
0.41440002 0.2564466
0.41444003 0.2824208
0.41448001 0.2660688
0.41452002 0.2687336
0.41456003 0.2773826
0.41460001 0.2681297
0.41464001 0.2669511
0.41468002 0.2877966
0.41472003 0.2835184
0.41476001 0.3121622
0.41480002 0.2947926
0.41484003 0.3052911
0.41488 0.2959734
0.41492001 0.3022794
0.41496002 0.2991088
0.41500003 0.3024956
0.41504001 0.3057327
0.41508002 0.2939904
0.41512003 0.2864495
0.41516003 0.3107072
0.41520001 0.2982614
0.41524002 0.2998804
0.41528003 0.300731
0.41532001 0.3270163
0.41536002 0.3121681
0.41540002 0.3167458
0.41544003 0.3282533
0.41548001 0.3485887
0.41552002 0.3141468
0.41556003 0.2917634
0.41560001 0.2875096
0.41564001 0.3007991
0.41568002 0.3237775
0.41572003 0.3371569
0.41576001 0.3099054
0.41580002 0.2913908
0.41584003 0.2611236
0.41588 0.2731054
0.41592001 0.2967544
0.41596002 0.2879244
0.41600003 0.276785
0.41604001 0.2952132
0.41608002 0.3095811
0.41612003 0.270844
0.41616003 0.2645344
0.41620001 0.2908342
0.41624002 0.2827019
0.41628003 0.2914582
0.41632001 0.287686
0.41636002 0.2767086
0.41640002 0.2739736
0.41644003 0.271337
0.41648001 0.261496
0.41652002 0.277231
0.41656003 0.2607251
0.41660001 0.2735788
0.41664001 0.2685151
0.41668002 0.2721769
0.41672003 0.2427181
0.41676001 0.2498595
0.41680002 0.262553
0.41684003 0.2747059
0.41688 0.2888949
0.41692001 0.2664352
0.41696002 0.2841711
0.41700003 0.2981924
0.41704001 0.2923862
0.41708002 0.2937773
0.41712003 0.2859362
0.41716003 0.3201505
0.41720001 0.298802
0.41724002 0.2794856
0.41728003 0.2593707
0.41732001 0.2468432
0.41736002 0.294855
0.41740002 0.2625357
0.41744003 0.2482979
0.41748001 0.2806967
0.41752002 0.2742811
0.41756003 0.2815015
0.41760001 0.2883937
0.41764001 0.2675468
0.41768002 0.2437872
0.41772003 0.2754129
0.41776001 0.2513937
0.41780002 0.271302
0.41784003 0.2918001
0.41788 0.2789091
0.41792001 0.2856819
0.41796002 0.2898129
0.41800003 0.3113783
0.41804001 0.2751053
0.41808002 0.264899
0.41812003 0.2821428
0.41816003 0.268649
0.41820001 0.2699222
0.41824002 0.2608606
0.41828003 0.2643964
0.41832001 0.2720076
0.41836002 0.2441164
0.41840002 0.2531883
0.41844003 0.2854308
0.41848001 0.2555584
0.41852002 0.2574981
0.41856003 0.2551721
0.41860001 0.2739043
0.41864001 0.2757853
0.41868002 0.2690091
0.41872003 0.2646414
0.41876001 0.2671294
0.41880002 0.2854124
0.41884003 0.2835974
0.41888 0.2714948
0.41892001 0.268172
0.41896002 0.2681356
0.41900003 0.2671059
0.41904001 0.2697824
0.41908002 0.2571704
0.41912003 0.2560605
0.41916003 0.2681721
0.41920001 0.2568602
0.41924002 0.2799444
0.41928003 0.2516235
0.41932001 0.2618108
0.41936002 0.2493974
0.41940002 0.2520865
0.41944003 0.2663456
0.41948001 0.2650172
0.41952002 0.265627
0.41956003 0.2643324
0.41960001 0.264924
0.41964001 0.2560764
0.41968002 0.2782161
0.41972003 0.266787
0.41976001 0.2619262
0.41980002 0.2702472
0.41984003 0.2448372
0.41988 0.3019554
0.41992001 0.2893405
0.41996002 0.2786851
0.42000003 0.2985901
0.42004001 0.2764037
0.42008002 0.2616547
0.42012003 0.2371378
0.42016003 0.2576006
0.42020001 0.2471577
0.42024002 0.2529218
0.42028003 0.2646611
0.42032001 0.2502438
0.42036002 0.2656553
0.42040002 0.2576918
0.42044003 0.2457677
0.42048001 0.2661337
0.42052002 0.2619741
0.42056003 0.2734286
0.42060001 0.2621951
0.42064001 0.2919057
0.42068002 0.2866772
0.42072003 0.290792
0.42076001 0.2667325
0.42080002 0.2848206
0.42084003 0.2854242
0.42088 0.2942663
0.42092001 0.3047268
0.42096002 0.2902014
0.42100003 0.2799979
0.42104001 0.2546259
0.42108002 0.2653974
0.42112003 0.2609749
0.42116003 0.2612291
0.42120001 0.2699866
0.42124002 0.2614562
0.42128003 0.2474666
0.42132001 0.2567244
0.42136002 0.261505
0.42140002 0.2547917
0.42144003 0.2508478
0.42148001 0.2343111
0.42152002 0.2348722
0.42156003 0.2329649
0.42160001 0.2586744
0.42164001 0.2857648
0.42168002 0.2814171
0.42172003 0.3072219
0.42176001 0.2645108
0.42180002 0.2452874
0.42184003 0.259258
0.42188 0.2599736
0.42192001 0.2583232
0.42196002 0.2437561
0.42200003 0.246323
0.42204001 0.2696102
0.42208002 0.2647089
0.42212003 0.2614426
0.42216003 0.2674116
0.42220001 0.2855644
0.42224002 0.2777359
0.42228003 0.2567862
0.42232001 0.2636924
0.42236002 0.2655492
0.42240002 0.2566135
0.42244003 0.2562315
0.42248001 0.2509647
0.42252002 0.2488478
0.42256003 0.2476735
0.42260001 0.2478062
0.42264001 0.2578196
0.42268002 0.2552629
0.42272003 0.2642646
0.42276001 0.283237
0.42280002 0.2767367
0.42284003 0.284247
0.42288 0.2754891
0.42292001 0.291375
0.42296002 0.2762998
0.42300003 0.2683965
0.42304001 0.2713278
0.42308002 0.2905129
0.42312003 0.26317
0.42316003 0.2662672
0.42320001 0.2801392
0.42324002 0.2928552
0.42328003 0.2760652
0.42332001 0.2811395
0.42336002 0.2588288
0.42340002 0.2663488
0.42344003 0.2612821
0.42348001 0.2755538
0.42352002 0.2646993
0.42356003 0.2474218
0.42360001 0.2706714
0.42364001 0.2667146
0.42368002 0.2747854
0.42372003 0.2558663
0.42376001 0.2734568
0.42380002 0.271208
0.42384003 0.2799915
0.42388 0.2723055
0.42392001 0.260337
0.42396002 0.2513014
0.42400003 0.2475185
0.42404001 0.2742826
0.42408002 0.2700263
0.42412003 0.2729727
0.42416003 0.2585166
0.42420001 0.2728822
0.42424002 0.2891942
0.42428003 0.2873055
0.42432001 0.2976497
0.42436002 0.2905055
0.42440002 0.2767408
0.42444003 0.304839
0.42448001 0.2602851
0.42452002 0.2870367
0.42456003 0.2864469
0.42460001 0.2838858
0.42464001 0.2983329
0.42468002 0.2660245
0.42472003 0.265883
0.42476001 0.280338
0.42480002 0.2799162
0.42484003 0.2668345
0.42488004 0.269329
0.42492001 0.2606667
0.42496002 0.2625164
0.42500003 0.2629345
0.42504001 0.2619363
0.42508002 0.2933427
0.42512003 0.2677396
0.42516003 0.2721215
0.42520001 0.2902413
0.42524002 0.2879278
0.42528003 0.3014283
0.42532001 0.267827
0.42536002 0.2877293
0.42540002 0.2922264
0.42544003 0.2855377
0.42548001 0.3152269
0.42552002 0.2774677
0.42556003 0.2749093
0.42560001 0.2589407
0.42564001 0.2653153
0.42568002 0.2928255
0.42572003 0.2917616
0.42576001 0.3006555
0.42580002 0.3092671
0.42584003 0.3011914
0.42588004 0.3003528
0.42592001 0.2963551
0.42596002 0.2787703
0.42600003 0.2648217
0.42604001 0.2671831
0.42608002 0.3003514
0.42612003 0.2997013
0.42616003 0.2892954
0.42620001 0.279441
0.42624002 0.2816696
0.42628003 0.2782414
0.42632001 0.298426
0.42636002 0.2665223
0.42640002 0.2635464
0.42644003 0.2499453
0.42648001 0.2814502
0.42652002 0.2981439
0.42656003 0.2914637
0.42660001 0.2846819
0.42664001 0.2589754
0.42668002 0.2721594
0.42672003 0.2560049
0.42676001 0.2650737
0.42680002 0.2585775
0.42684003 0.2715589
0.42688004 0.2758935
0.42692001 0.2809968
0.42696002 0.2582166
0.42700003 0.2828922
0.42704001 0.2663108
0.42708002 0.2717865
0.42712003 0.2638063
0.42716003 0.2626684
0.42720001 0.2822669
0.42724002 0.2646562
0.42728003 0.271345
0.42732001 0.2776977
0.42736002 0.3001456
0.42740002 0.2831848
0.42744003 0.2914979
0.42748001 0.2743013
0.42752002 0.2860861
0.42756003 0.2984544
0.42760001 0.2685384
0.42764001 0.2661319
0.42768002 0.2728997
0.42772003 0.2937734
0.42776001 0.3200693
0.42780002 0.3190837
0.42784003 0.2749219
0.42788004 0.2628774
0.42792001 0.249657
0.42796002 0.2581778
0.42800003 0.2458449
0.42804001 0.2476325
0.42808002 0.2621063
0.42812003 0.2783441
0.42816003 0.30203
0.42820001 0.2829506
0.42824002 0.2564658
0.42828003 0.2693147
0.42832001 0.2570721
0.42836002 0.2504646
0.42840002 0.2539055
0.42844003 0.2528087
0.42848001 0.2526707
0.42852002 0.2683258
0.42856003 0.2546239
0.42860001 0.2611531
0.42864001 0.2712739
0.42868002 0.2794478
0.42872003 0.2612872
0.42876001 0.2565216
0.42880002 0.2687168
0.42884003 0.2663171
0.42888004 0.2530861
0.42892001 0.2543532
0.42896002 0.2583942
0.42900003 0.245129
0.42904001 0.2694578
0.42908002 0.2790381
0.42912003 0.2916971
0.42916003 0.277637
0.42920001 0.2845678
0.42924002 0.2884507
0.42928003 0.2864982
0.42932001 0.2818392
0.42936002 0.2615819
0.42940002 0.2635754
0.42944003 0.2841109
0.42948001 0.2740895
0.42952002 0.2507135
0.42956003 0.2690993
0.42960001 0.2638436
0.42964001 0.2734617
0.42968002 0.2611125
0.42972003 0.2381794
0.42976001 0.2764264
0.42980002 0.2809674
0.42984003 0.2607562
0.42988004 0.2484696
0.42992001 0.2890284
0.42996002 0.2634955
0.43000003 0.268066
0.43004001 0.2899776
0.43008002 0.2734608
0.43012003 0.2521741
0.43016003 0.2572694
0.43020001 0.2907709
0.43024002 0.2914318
0.43028003 0.2743317
0.43032001 0.2833726
0.43036002 0.2746081
0.43040002 0.2629532
0.43044003 0.2561499
0.43048001 0.2391745
0.43052002 0.2560897
0.43056003 0.2681184
0.43060001 0.281991
0.43064001 0.2408437
0.43068002 0.2409207
0.43072003 0.2596442
0.43076001 0.250023
0.43080002 0.2544603
0.43084003 0.2709261
0.43088004 0.2385229
0.43092001 0.2404214
0.43096002 0.2385639
0.43100003 0.2541952
0.43104001 0.2631847
0.43108002 0.2656409
0.43112003 0.2738476
0.43116003 0.2703479
0.43120001 0.264621
0.43124002 0.2783708
0.43128003 0.2928167
0.43132001 0.2995074
0.43136002 0.2734868
0.43140002 0.2908626
0.43144003 0.2886096
0.43148001 0.2775072
0.43152002 0.2900369
0.43156003 0.2797071
0.43160001 0.2533508
0.43164001 0.251666
0.43168002 0.2753451
0.43172003 0.2667351
0.43176001 0.2817484
0.43180002 0.292826
0.43184003 0.2749367
0.43188004 0.2633549
0.43192001 0.271933
0.43196002 0.2894162
0.43200003 0.2657442
0.43204001 0.2878165
0.43208002 0.3139673
0.43212003 0.2803525
0.43216003 0.2794124
0.43220001 0.2870986
0.43224002 0.2614045
0.43228003 0.2674944
0.43232001 0.2609663
0.43236002 0.2900286
0.43240002 0.2846923
0.43244003 0.2476617
0.43248001 0.2423959
0.43252002 0.2567587
0.43256003 0.2488081
0.43260001 0.2738988
0.43264001 0.268621
0.43268002 0.2900227
0.43272003 0.2927354
0.43276001 0.2673834
0.43280002 0.2681403
0.43284003 0.2920679
0.43288004 0.2805581
0.43292001 0.2817738
0.43296002 0.2721831
0.43300003 0.2498479
0.43304001 0.2463811
0.43308002 0.2618351
0.43312003 0.2519388
0.43316003 0.2411782
0.43320001 0.2551484
0.43324002 0.2582042
0.43328003 0.2818081
0.43332001 0.2823826
0.43336002 0.2716127
0.43340002 0.2745887
0.43344003 0.2767074
0.43348001 0.2802083
0.43352002 0.2726947
0.43356003 0.2703389
0.43360001 0.2726992
0.43364001 0.2737573
0.43368002 0.2821945
0.43372003 0.2940082
0.43376001 0.2727916
0.43380002 0.2712706
0.43384003 0.2887383
0.43388004 0.2910346
0.43392001 0.2996607
0.43396002 0.3260795
0.43400003 0.3003716
0.43404001 0.2914075
0.43408002 0.3137798
0.43412003 0.3304779
0.43416003 0.315722
0.43420001 0.2955877
0.43424002 0.3008929
0.43428003 0.3152533
0.43432001 0.2800898
0.43436002 0.2992147
0.43440002 0.2870377
0.43444003 0.2907794
0.43448001 0.2695914
0.43452002 0.2839426
0.43456003 0.2725882
0.43460001 0.2777152
0.43464001 0.2642143
0.43468002 0.280146
0.43472003 0.268287
0.43476001 0.305569
0.43480002 0.2769167
0.43484003 0.2749982
0.43488004 0.2715954
0.43492001 0.2720966
0.43496002 0.249731
0.43500003 0.2601689
0.43504001 0.25657
0.43508002 0.2637344
0.43512003 0.2757409
0.43516003 0.3019219
0.43520001 0.2780921
0.43524002 0.2881342
0.43528003 0.2766383
0.43532001 0.2647899
0.43536002 0.265481
0.43540002 0.2837395
0.43544003 0.2834543
0.43548001 0.2774086
0.43552002 0.2696537
0.43556003 0.2740805
0.43560001 0.2982198
0.43564001 0.2780878
0.43568002 0.2770466
0.43572003 0.2778392
0.43576001 0.286089
0.43580002 0.263606
0.43584003 0.2978772
0.43588004 0.2926055
0.43592001 0.2620604
0.43596002 0.2652579
0.43600003 0.2736939
0.43604001 0.2765632
0.43608002 0.2943283
0.43612003 0.3082176
0.43616003 0.2804147
0.43620001 0.286088
0.43624002 0.3061675
0.43628003 0.2871056
0.43632001 0.2648095
0.43636002 0.2870214
0.43640002 0.2930521
0.43644003 0.2743744
0.43648001 0.2764433
0.43652002 0.2864792
0.43656003 0.2784275
0.43660001 0.269464
0.43664001 0.267158
0.43668002 0.2867188
0.43672003 0.2810383
0.43676001 0.2785258
0.43680002 0.2572903
0.43684003 0.258821
0.43688004 0.2712615
0.43692001 0.2975163
0.43696002 0.2595439
0.43700003 0.2530416
0.43704001 0.2640485
0.43708002 0.2603688
0.43712003 0.310099
0.43716003 0.3026792
0.43720001 0.3166741
0.43724002 0.3164677
0.43728003 0.2934443
0.43732001 0.2746803
0.43736002 0.2994728
0.43740002 0.2736852
0.43744003 0.2754599
0.43748001 0.2698048
0.43752002 0.2499891
0.43756003 0.2493518
0.43760001 0.2833891
0.43764001 0.2314691
0.43768002 0.2349256
0.43772003 0.2754111
0.43776001 0.2759596
0.43780002 0.2640636
0.43784003 0.2700492
0.43788004 0.2979249
0.43792001 0.2873081
0.43796002 0.3051066
0.43800003 0.2826805
0.43804001 0.2641132
0.43808002 0.2676874
0.43812003 0.2730516
0.43816003 0.2647392
0.43820001 0.2607914
0.43824002 0.2892797
0.43828003 0.2798746
0.43832001 0.2726755
0.43836002 0.2852493
0.43840002 0.2803819
0.43844003 0.277651
0.43848001 0.2747191
0.43852002 0.2594338
0.43856003 0.2569909
0.43860001 0.2643916
0.43864001 0.2973481
0.43868002 0.2756951
0.43872003 0.250197
0.43876001 0.2614839
0.43880002 0.2861713
0.43884003 0.3007915
0.43888004 0.2996872
0.43892001 0.2714399
0.43896002 0.2797314
0.43900003 0.2832312
0.43904001 0.2844976
0.43908002 0.2899251
0.43912003 0.2584102
0.43916003 0.2855336
0.43920001 0.2977717
0.43924002 0.280554
0.43928003 0.2830514
0.43932001 0.2604462
0.43936002 0.2660089
0.43940002 0.2567832
0.43944003 0.2968032
0.43948001 0.2873264
0.43952002 0.2695225
0.43956003 0.2848436
0.43960001 0.2985867
0.43964001 0.2663447
0.43968002 0.3002792
0.43972003 0.2992253
0.43976001 0.2719218
0.43980002 0.2602059
0.43984003 0.2630915
0.43988004 0.2477312
0.43992001 0.2576577
0.43996002 0.2707387
0.44000003 0.2775458
0.44004001 0.2784703
0.44008002 0.273352
0.44012003 0.2683308
0.44016003 0.260932
0.44020001 0.2548789
0.44024002 0.2510898
0.44028003 0.2644725
0.44032001 0.2751973
0.44036002 0.238531
0.44040002 0.2473118
0.44044003 0.246864
0.44048001 0.2414391
0.44052002 0.2471485
0.44056003 0.2467522
0.44060001 0.2643307
0.44064001 0.2804996
0.44068002 0.267193
0.44072003 0.2560582
0.44076001 0.2577715
0.44080002 0.2486582
0.44084003 0.2513153
0.44088004 0.2714151
0.44092001 0.2689361
0.44096002 0.2743653
0.44100003 0.2631525
0.44104001 0.2738252
0.44108002 0.2447987
0.44112003 0.2381684
0.44116003 0.2504632
0.44120001 0.2714761
0.44124002 0.2615933
0.44128003 0.2703581
0.44132001 0.2741529
0.44136002 0.2571543
0.44140002 0.2640066
0.44144003 0.238458
0.44148001 0.2335987
0.44152002 0.2428327
0.44156003 0.2423942
0.44160001 0.2333037
0.44164001 0.2349108
0.44168002 0.2323014
0.44172003 0.2372024
0.44176001 0.252597
0.44180002 0.2373023
0.44184003 0.2385368
0.44188004 0.2270534
0.44192001 0.2397369
0.44196002 0.2312623
0.44200003 0.2534753
0.44204001 0.2485888
0.44208002 0.2417027
0.44212003 0.2387806
0.44216003 0.2469186
0.44220001 0.2617384
0.44224002 0.2444821
0.44228003 0.2299264
0.44232001 0.2612928
0.44236002 0.249283
0.44240002 0.2555031
0.44244003 0.2331523
0.44248001 0.2349967
0.44252002 0.2447334
0.44256003 0.2551382
0.44260001 0.2535083
0.44264001 0.2575577
0.44268002 0.2466077
0.44272003 0.2317426
0.44276001 0.2402973
0.44280002 0.2352609
0.44284003 0.2427219
0.44288004 0.2537286
0.44292001 0.2326474
0.44296002 0.2386619
0.44300003 0.2520921
0.44304001 0.2389781
0.44308002 0.2396378
0.44312003 0.2388579
0.44316003 0.2485752
0.44320001 0.2577417
0.44324002 0.2570902
0.44328003 0.2734749
0.44332001 0.2589779
0.44336002 0.2527234
0.44340002 0.2513472
0.44344003 0.2816719
0.44348001 0.2832772
0.44352002 0.2604551
0.44356003 0.2904476
0.44360001 0.2758439
0.44364001 0.2737326
0.44368002 0.2600079
0.44372003 0.2621569
0.44376001 0.2700116
0.44380002 0.2888965
0.44384003 0.2817978
0.44388004 0.258819
0.44392001 0.2746493
0.44396002 0.2944348
0.44400003 0.2506344
0.44404001 0.2489423
0.44408002 0.269163
0.44412003 0.2459623
0.44416003 0.2963341
0.44420001 0.2766605
0.44424002 0.2870646
0.44428003 0.2598602
0.44432001 0.2688068
0.44436002 0.2804888
0.44440002 0.2570253
0.44444003 0.2612155
0.44448001 0.2572274
0.44452002 0.27037
0.44456003 0.2653094
0.44460001 0.256141
0.44464001 0.2495713
0.44468002 0.2729808
0.44472003 0.2581891
0.44476001 0.2578112
0.44480002 0.2400637
0.44484003 0.2404727
0.44488004 0.2380628
0.44492001 0.2411896
0.44496002 0.2374843
0.44500003 0.255356
0.44504001 0.2545333
0.44508002 0.2430728
0.44512003 0.2514639
0.44516003 0.2532402
0.44520001 0.2620277
0.44524002 0.2701503
0.44528003 0.2701491
0.44532001 0.253943
0.44536002 0.249519
0.44540002 0.2607798
0.44544003 0.2695907
0.44548001 0.27552
0.44552002 0.2659444
0.44556003 0.2686542
0.44560001 0.2528
0.44564001 0.2640667
0.44568002 0.2489036
0.44572003 0.245671
0.44576001 0.2463403
0.44580002 0.259415
0.44584003 0.2659644
0.44588004 0.2513086
0.44592001 0.243861
0.44596002 0.2522072
0.44600003 0.2550763
0.44604001 0.2661441
0.44608002 0.2564541
0.44612003 0.2504586
0.44616003 0.2572227
0.44620001 0.2541933
0.44624002 0.2490724
0.44628003 0.2300065
0.44632001 0.2419537
0.44636002 0.2648381
0.44640002 0.2623446
0.44644003 0.2450653
0.44648001 0.2593611
0.44652002 0.2491333
0.44656003 0.2521254
0.44660001 0.2417272
0.44664001 0.2341191
0.44668002 0.2299619
0.44672003 0.2365774
0.44676001 0.2368193
0.44680002 0.2413705
0.44684003 0.2528978
0.44688004 0.2628829
0.44692001 0.2300674
0.44696002 0.2425915
0.44700003 0.2325333
0.44704001 0.2506398
0.44708002 0.2559425
0.44712003 0.2458411
0.44716003 0.2649391
0.44720001 0.2491487
0.44724002 0.2637628
0.44728003 0.2665402
0.44732001 0.2908044
0.44736002 0.2787891
0.44740002 0.2770021
0.44744003 0.2728094
0.44748001 0.2720541
0.44752002 0.2894972
0.44756003 0.2743265
0.44760001 0.2805817
0.44764001 0.2763857
0.44768002 0.2719758
0.44772003 0.2756014
0.44776001 0.2520066
0.44780002 0.2394411
0.44784003 0.2560306
0.44788004 0.2319423
0.44792001 0.2474192
0.44796002 0.2453697
0.44800003 0.2592086
0.44804001 0.2630466
0.44808002 0.2602792
0.44812003 0.2608239
0.44816003 0.2447456
0.44820001 0.2501986
0.44824002 0.2578645
0.44828003 0.2504699
0.44832001 0.2590827
0.44836002 0.2651204
0.44840002 0.2749664
0.44844003 0.2790928
0.44848001 0.285873
0.44852002 0.2865162
0.44856003 0.2598002
0.44860001 0.2566806
0.44864001 0.2588422
0.44868002 0.2503997
0.44872003 0.2608652
0.44876001 0.2748294
0.44880002 0.244322
0.44884003 0.2451114
0.44888004 0.2433412
0.44892001 0.2472015
0.44896002 0.2686041
0.44900003 0.2553637
0.44904001 0.2563073
0.44908002 0.2512522
0.44912003 0.2529302
0.44916003 0.2425091
0.44920001 0.2685412
0.44924002 0.2920947
0.44928003 0.2984177
0.44932001 0.2732571
0.44936002 0.2721049
0.44940002 0.2639791
0.44944003 0.2494145
0.44948001 0.254849
0.44952002 0.2376438
0.44956003 0.2381967
0.44960001 0.2370668
0.44964001 0.2378676
0.44968002 0.2384158
0.44972003 0.2464731
0.44976001 0.2597058
0.44980002 0.2481305
0.44984003 0.2553272
0.44988004 0.2604181
0.44992001 0.2512219
0.44996002 0.2867251
0.45000003 0.2951044
0.45004001 0.2677442
0.45008002 0.2755935
0.45012003 0.2880346
0.45016003 0.2875636
0.45020001 0.2956916
0.45024002 0.2927234
0.45028003 0.2737162
0.45032001 0.2832371
0.45036002 0.2610417
0.45040002 0.2618762
0.45044003 0.2620169
0.45048001 0.2670711
0.45052002 0.2550815
0.45056003 0.266445
0.45060004 0.265518
0.45064001 0.2535633
0.45068002 0.255276
0.45072003 0.2606167
0.45076001 0.2548341
0.45080002 0.2715488
0.45084003 0.2814872
0.45088004 0.2653963
0.45092001 0.2518729
0.45096002 0.288542
0.45100003 0.2522621
0.45104001 0.2522908
0.45108002 0.2508605
0.45112003 0.2666023
0.45116003 0.2615079
0.45120001 0.2602905
0.45124002 0.2556258
0.45128003 0.2719821
0.45132001 0.2451748
0.45136002 0.244089
0.45140002 0.2441384
0.45144003 0.2469331
0.45148001 0.2656695
0.45152002 0.2705
0.45156003 0.2615511
0.45160004 0.2494936
0.45164001 0.2614474
0.45168002 0.2708989
0.45172003 0.2552658
0.45176001 0.2496351
0.45180002 0.2632844
0.45184003 0.2565799
0.45188004 0.2529506
0.45192001 0.2505897
0.45196002 0.2474816
0.45200003 0.2510619
0.45204001 0.2655591
0.45208002 0.2628666
0.45212003 0.2667705
0.45216003 0.3196458
0.45220001 0.3455274
0.45224002 0.3013421
0.45228003 0.2797858
0.45232001 0.2866894
0.45236002 0.2832704
0.45240002 0.2701704
0.45244003 0.2725684
0.45248001 0.2762958
0.45252002 0.2645007
0.45256003 0.2618229
0.45260004 0.2749282
0.45264001 0.2810304
0.45268002 0.2990255
0.45272003 0.2867301
0.45276001 0.2747762
0.45280002 0.2770589
0.45284003 0.2526986
0.45288004 0.2622055
0.45292001 0.2547297
0.45296002 0.2419143
0.45300003 0.2623541
0.45304001 0.2541831
0.45308002 0.2567048
0.45312003 0.2685244
0.45316003 0.2416334
0.45320001 0.241419
0.45324002 0.2553191
0.45328003 0.2350103
0.45332001 0.2507682
0.45336002 0.2688869
0.45340002 0.2323331
0.45344003 0.2761431
0.45348001 0.2390034
0.45352002 0.2325449
0.45356003 0.2337686
0.45360004 0.2568628
0.45364001 0.2404454
0.45368002 0.2323723
0.45372003 0.2413324
0.45376001 0.2577275
0.45380002 0.2445936
0.45384003 0.2480247
0.45388004 0.2431708
0.45392001 0.2434494
0.45396002 0.2214636
0.45400003 0.2381986
0.45404001 0.262335
0.45408002 0.2604887
0.45412003 0.2426035
0.45416003 0.2466085
0.45420001 0.242778
0.45424002 0.2706145
0.45428003 0.2506901
0.45432001 0.2567884
0.45436002 0.2317354
0.45440002 0.2307224
0.45444003 0.2302173
0.45448001 0.2212376
0.45452002 0.2572906
0.45456003 0.2408087
0.45460004 0.2580517
0.45464001 0.2394886
0.45468002 0.23729
0.45472003 0.2359754
0.45476001 0.2340132
0.45480002 0.2456977
0.45484003 0.2330844
0.45488004 0.2261038
0.45492001 0.2134129
0.45496002 0.2226635
0.45500003 0.2124197
0.45504001 0.2118841
0.45508002 0.2135552
0.45512003 0.2175193
0.45516003 0.2243228
0.45520001 0.2233307
0.45524002 0.2292481
0.45528003 0.2204072
0.45532001 0.2214759
0.45536002 0.2359641
0.45540002 0.212771
0.45544003 0.2166187
0.45548001 0.2273157
0.45552002 0.2561542
0.45556003 0.2556767
0.45560004 0.273505
0.45564001 0.2661225
0.45568002 0.2606961
0.45572003 0.2652742
0.45576001 0.2694891
0.45580002 0.2427075
0.45584003 0.2719874
0.45588004 0.2635132
0.45592001 0.2864479
0.45596002 0.245561
0.45600003 0.2556976
0.45604001 0.2623189
0.45608002 0.2590556
0.45612003 0.2723332
0.45616003 0.2491
0.45620001 0.2504105
0.45624002 0.2462891
0.45628003 0.2416702
0.45632001 0.2672589
0.45636002 0.2540001
0.45640002 0.2804692
0.45644003 0.2517936
0.45648001 0.2561026
0.45652002 0.2789137
0.45656003 0.2702073
0.45660004 0.2679314
0.45664001 0.2666909
0.45668002 0.2686971
0.45672003 0.2417552
0.45676001 0.2400058
0.45680002 0.2716139
0.45684003 0.2801845
0.45688004 0.2576018
0.45692001 0.2352969
0.45696002 0.2757453
0.45700003 0.2514668
0.45704001 0.2492847
0.45708002 0.2392468
0.45712003 0.2392777
0.45716003 0.2273898
0.45720001 0.2631862
0.45724002 0.2336968
0.45728003 0.2506731
0.45732001 0.2350494
0.45736002 0.2185882
0.45740002 0.2190183
0.45744003 0.2246812
0.45748001 0.2286385
0.45752002 0.2261152
0.45756003 0.213587
0.45760004 0.2191612
0.45764001 0.2275985
0.45768002 0.2316921
0.45772003 0.2113403
0.45776001 0.2208579
0.45780002 0.2157618
0.45784003 0.2211604
0.45788004 0.2134346
0.45792001 0.2132003
0.45796002 0.2073763
0.45800003 0.2275805
0.45804001 0.2397747
0.45808002 0.2503745
0.45812003 0.2490951
0.45816003 0.274893
0.45820001 0.258101
0.45824002 0.2413452
0.45828003 0.2554847
0.45832001 0.2595079
0.45836002 0.2341748
0.45840002 0.2715061
0.45844003 0.2570913
0.45848001 0.2421057
0.45852002 0.2522604
0.45856003 0.2415925
0.45860004 0.2457582
0.45864001 0.2385945
0.45868002 0.2301335
0.45872003 0.2206823
0.45876001 0.2401145
0.45880002 0.2352165
0.45884003 0.2436812
0.45888004 0.2397032
0.45892001 0.2271979
0.45896002 0.2397737
0.45900003 0.2394265
0.45904001 0.2509583
0.45908002 0.2312826
0.45912003 0.2527828
0.45916003 0.2477684
0.45920001 0.2415257
0.45924002 0.248041
0.45928003 0.2310186
0.45932001 0.243237
0.45936002 0.2553344
0.45940002 0.2344288
0.45944003 0.2531873
0.45948001 0.2569166
0.45952002 0.2466865
0.45956003 0.2337618
0.45960004 0.2395985
0.45964001 0.2430164
0.45968002 0.252632
0.45972003 0.2458267
0.45976001 0.2385745
0.45980002 0.2170796
0.45984003 0.2248668
0.45988004 0.2290256
0.45992001 0.2241495
0.45996002 0.2204866
0.46000003 0.2360435
0.46004001 0.2423225
0.46008002 0.2291408
0.46012003 0.2417239
0.46016003 0.2410879
0.46020001 0.2276023
0.46024002 0.2166752
0.46028003 0.2143584
0.46032001 0.2146397
0.46036002 0.2242961
0.46040002 0.2190796
0.46044003 0.2255461
0.46048001 0.2181269
0.46052002 0.2183137
0.46056003 0.2077561
0.46060004 0.2149125
0.46064001 0.2200283
0.46068002 0.2194878
0.46072003 0.2209814
0.46076001 0.2164308
0.46080002 0.2143819
0.46084003 0.2213624
0.46088004 0.2162817
0.46092001 0.2205573
0.46096002 0.2406884
0.46100003 0.2403496
0.46104001 0.2436396
0.46108002 0.2209659
0.46112003 0.2070593
0.46116003 0.2206696
0.46120001 0.2252706
0.46124002 0.2219976
0.46128003 0.2203238
0.46132001 0.2249596
0.46136002 0.2330872
0.46140002 0.25889
0.46144003 0.2446615
0.46148001 0.2318006
0.46152002 0.2375998
0.46156003 0.2500741
0.46160004 0.2398482
0.46164001 0.2437085
0.46168002 0.2423409
0.46172003 0.2408072
0.46176001 0.2320503
0.46180002 0.2287086
0.46184003 0.2472483
0.46188004 0.2274667
0.46192001 0.227878
0.46196002 0.2332582
0.46200003 0.2370687
0.46204001 0.2395672
0.46208002 0.2461478
0.46212003 0.2292491
0.46216003 0.231418
0.46220001 0.2404614
0.46224002 0.241065
0.46228003 0.2314969
0.46232001 0.2217828
0.46236002 0.2203857
0.46240002 0.232561
0.46244003 0.2169326
0.46248001 0.2070409
0.46252002 0.2083914
0.46256003 0.2159649
0.46260004 0.2169426
0.46264001 0.2195507
0.46268002 0.2119784
0.46272003 0.2111499
0.46276001 0.2354855
0.46280002 0.2296675
0.46284003 0.2391614
0.46288004 0.259079
0.46292001 0.2469006
0.46296002 0.2287486
0.46300003 0.231698
0.46304001 0.2423307
0.46308002 0.2192847
0.46312003 0.2236972
0.46316003 0.2179455
0.46320001 0.2165735
0.46324002 0.2246718
0.46328003 0.2189336
0.46332001 0.2274497
0.46336002 0.2232584
0.46340002 0.2370166
0.46344003 0.2267015
0.46348001 0.2373586
0.46352002 0.2361461
0.46356003 0.219726
0.46360004 0.2313121
0.46364001 0.2192367
0.46368002 0.2245262
0.46372003 0.2396821
0.46376001 0.2276472
0.46380002 0.2214049
0.46384003 0.2194838
0.46388004 0.2254563
0.46392001 0.2234432
0.46396002 0.2171895
0.46400003 0.22431
0.46404001 0.220099
0.46408002 0.2201169
0.46412003 0.2182558
0.46416003 0.2182475
0.46420001 0.2169516
0.46424002 0.222003
0.46428003 0.2082028
0.46432001 0.218859
0.46436002 0.2208679
0.46440002 0.2172147
0.46444003 0.2278165
0.46448001 0.2293471
0.46452002 0.2219044
0.46456003 0.2160306
0.46460004 0.2254481
0.46464001 0.2223137
0.46468002 0.2176939
0.46472003 0.2271498
0.46476001 0.2165425
0.46480002 0.2202698
0.46484003 0.2241913
0.46488004 0.214963
0.46492001 0.2177007
0.46496002 0.2198495
0.46500003 0.2205669
0.46504001 0.2289921
0.46508002 0.2187939
0.46512003 0.2215648
0.46516003 0.2311084
0.46520001 0.2463792
0.46524002 0.2345595
0.46528003 0.2134097
0.46532001 0.2241897
0.46536002 0.2263364
0.46540002 0.2305245
0.46544003 0.2438023
0.46548001 0.2345606
0.46552002 0.2183818
0.46556003 0.2477518
0.46560004 0.2340329
0.46564001 0.2330182
0.46568002 0.2464765
0.46572003 0.2448917
0.46576001 0.2425258
0.46580002 0.2359611
0.46584003 0.2425272
0.46588004 0.2377103
0.46592001 0.2337098
0.46596002 0.2289191
0.46600003 0.2187951
0.46604001 0.2388613
0.46608002 0.2295289
0.46612003 0.2377247
0.46616003 0.2207602
0.46620001 0.2083243
0.46624002 0.2172061
0.46628003 0.2231419
0.46632001 0.2152491
0.46636002 0.2315282
0.46640002 0.2376551
0.46644003 0.2236169
0.46648001 0.2180981
0.46652002 0.2195636
0.46656003 0.232866
0.46660004 0.239619
0.46664001 0.2181484
0.46668002 0.2214944
0.46672003 0.2228783
0.46676001 0.2515786
0.46680002 0.2432755
0.46684003 0.2497685
0.46688004 0.2354365
0.46692001 0.2293401
0.46696002 0.2456589
0.46700003 0.2615707
0.46704001 0.2537943
0.46708002 0.2359101
0.46712003 0.2441632
0.46716003 0.2468521
0.46720001 0.2273174
0.46724002 0.226169
0.46728003 0.2371538
0.46732001 0.2294153
0.46736002 0.2203397
0.46740002 0.2340647
0.46744003 0.2364767
0.46748001 0.2321058
0.46752002 0.2383263
0.46756003 0.2356895
0.46760004 0.2224393
0.46764001 0.2280867
0.46768002 0.2296971
0.46772003 0.231311
0.46776001 0.2277167
0.46780002 0.2190142
0.46784003 0.2317571
0.46788004 0.2406689
0.46792001 0.227228
0.46796002 0.2451497
0.46800003 0.230819
0.46804001 0.228802
0.46808002 0.2667516
0.46812003 0.2483312
0.46816003 0.2487159
0.46820001 0.2538938
0.46824002 0.2375249
0.46828003 0.2213967
0.46832001 0.24411
0.46836002 0.2319895
0.46840002 0.2409797
0.46844003 0.2403983
0.46848001 0.225072
0.46852002 0.2433612
0.46856003 0.2429503
0.46860004 0.2349006
0.46864001 0.2320238
0.46868002 0.2477147
0.46872003 0.2442123
0.46876001 0.2165249
0.46880002 0.238486
0.46884003 0.2372058
0.46888004 0.2348978
0.46892001 0.2734916
0.46896002 0.2440812
0.46900003 0.2402099
0.46904001 0.2246877
0.46908002 0.2385751
0.46912003 0.2363712
0.46916003 0.2411835
0.46920001 0.2327778
0.46924002 0.241761
0.46928003 0.2343258
0.46932001 0.2219869
0.46936002 0.2372633
0.46940002 0.2305624
0.46944003 0.2405449
0.46948001 0.234666
0.46952002 0.2387435
0.46956003 0.2404593
0.46960004 0.24579
0.46964001 0.2676468
0.46968002 0.2388378
0.46972003 0.2316412
0.46976001 0.2504299
0.46980002 0.2437525
0.46984003 0.2412399
0.46988004 0.2538746
0.46992001 0.2407638
0.46996002 0.2331861
0.47000003 0.2475697
0.47004001 0.2635615
0.47008002 0.2378569
0.47012003 0.2466837
0.47016003 0.2494674
0.47020001 0.2434858
0.47024002 0.2356308
0.47028003 0.2413854
0.47032001 0.2479924
0.47036002 0.2374247
0.47040002 0.2229849
0.47044003 0.2322997
0.47048001 0.2463638
0.47052002 0.2368818
0.47056003 0.2248724
0.47060004 0.2511209
0.47064001 0.240586
0.47068002 0.2380583
0.47072003 0.2261624
0.47076001 0.2307341
0.47080002 0.2438643
0.47084003 0.2478459
0.47088004 0.2391625
0.47092001 0.2443874
0.47096002 0.226842
0.47100003 0.2350271
0.47104001 0.2520609
0.47108002 0.2504365
0.47112003 0.2578296
0.47116003 0.2378252
0.47120001 0.2327125
0.47124002 0.2365681
0.47128003 0.2344632
0.47132001 0.2429963
0.47136002 0.2283256
0.47140002 0.2356807
0.47144003 0.2589125
0.47148001 0.2299067
0.47152002 0.253792
0.47156003 0.2472486
0.47160004 0.2520288
0.47164001 0.2501003
0.47168002 0.2355292
0.47172003 0.2336716
0.47176001 0.227459
0.47180002 0.2283003
0.47184003 0.2391832
0.47188004 0.2311923
0.47192001 0.2250308
0.47196002 0.2414746
0.47200003 0.2329589
0.47204001 0.2304024
0.47208002 0.2355718
0.47212003 0.2372428
0.47216003 0.2468589
0.47220001 0.2494589
0.47224002 0.2570129
0.47228003 0.2394414
0.47232001 0.2529245
0.47236002 0.2638424
0.47240002 0.2421485
0.47244003 0.2505359
0.47248001 0.2406808
0.47252002 0.2425851
0.47256003 0.2369803
0.47260004 0.2446892
0.47264001 0.2545384
0.47268002 0.2576553
0.47272003 0.2519569
0.47276001 0.2866079
0.47280002 0.272486
0.47284003 0.259341
0.47288004 0.2726981
0.47292001 0.2692378
0.47296002 0.2344426
0.47300003 0.239637
0.47304001 0.2495928
0.47308002 0.2472039
0.47312003 0.2660545
0.47316003 0.241637
0.47320001 0.2552197
0.47324002 0.2704816
0.47328003 0.2689213
0.47332001 0.240998
0.47336002 0.2737857
0.47340002 0.2749225
0.47344003 0.2422029
0.47348001 0.2540512
0.47352002 0.2648367
0.47356003 0.2721123
0.47360004 0.2811344
0.47364001 0.2779552
0.47368002 0.2635041
0.47372003 0.2667156
0.47376001 0.2626875
0.47380002 0.2782878
0.47384003 0.2667159
0.47388004 0.2621129
0.47392001 0.2763902
0.47396002 0.2839926
0.47400003 0.2667862
0.47404001 0.2569821
0.47408002 0.2648146
0.47412003 0.2544046
0.47416003 0.2784632
0.47420001 0.2615229
0.47424002 0.2535646
0.47428003 0.2653823
0.47432001 0.2750548
0.47436002 0.2811982
0.47440002 0.250895
0.47444003 0.2475876
0.47448001 0.2570901
0.47452002 0.234355
0.47456003 0.2382902
0.47460004 0.2410068
0.47464001 0.2389954
0.47468002 0.2510009
0.47472003 0.2548626
0.47476001 0.264522
0.47480002 0.2738259
0.47484003 0.2592783
0.47488004 0.2400237
0.47492001 0.2235554
0.47496002 0.2369784
0.47500003 0.2648774
0.47504001 0.2573045
0.47508002 0.2573034
0.47512003 0.2552565
0.47516003 0.2615438
0.47520001 0.257246
0.47524002 0.2565984
0.47528003 0.2684615
0.47532001 0.250068
0.47536002 0.2438673
0.47540002 0.2416345
0.47544003 0.2631767
0.47548001 0.2505273
0.47552002 0.2628843
0.47556003 0.2407592
0.47560004 0.2519279
0.47564001 0.2501894
0.47568002 0.2652951
0.47572003 0.2572921
0.47576001 0.2456337
0.47580002 0.2632512
0.47584003 0.2734543
0.47588004 0.247154
0.47592001 0.233555
0.47596002 0.2406132
0.47600003 0.2488666
0.47604001 0.2507691
0.47608002 0.2546544
0.47612003 0.257501
0.47616003 0.2606833
0.47620001 0.2413919
0.47624002 0.250152
0.47628003 0.2449186
0.47632004 0.2598099
0.47636002 0.2707017
0.47640002 0.2750959
0.47644003 0.263734
0.47648001 0.2626489
0.47652002 0.254024
0.47656003 0.2570775
0.47660004 0.2642309
0.47664001 0.2390983
0.47668002 0.2553272
0.47672003 0.2566426
0.47676001 0.2475346
0.47680002 0.2448597
0.47684003 0.2729032
0.47688004 0.2612995
0.47692001 0.2527007
0.47696002 0.2320375
0.47700003 0.2520899
0.47704001 0.2641672
0.47708002 0.2598921
0.47712003 0.24447
0.47716003 0.2416475
0.47720001 0.2470604
0.47724002 0.2598466
0.47728003 0.2603688
0.47732004 0.2533314
0.47736002 0.2438425
0.47740002 0.2390137
0.47744003 0.2530811
0.47748001 0.2588882
0.47752002 0.2463741
0.47756003 0.2493037
0.47760004 0.2571084
0.47764001 0.2389684
0.47768002 0.2691417
0.47772003 0.2618976
0.47776001 0.2646543
0.47780002 0.2618921
0.47784003 0.2625992
0.47788004 0.2481683
0.47792001 0.2521698
0.47796002 0.2586419
0.47800003 0.2727056
0.47804001 0.2740687
0.47808002 0.2603182
0.47812003 0.2714274
0.47816003 0.2568934
0.47820001 0.2628646
0.47824002 0.2628145
0.47828003 0.267089
0.47832004 0.2787246
0.47836002 0.2638479
0.47840002 0.2636029
0.47844003 0.239973
0.47848001 0.2362778
0.47852002 0.2441971
0.47856003 0.2453625
0.47860004 0.2436095
0.47864001 0.2620013
0.47868002 0.2425273
0.47872003 0.2442733
0.47876001 0.2501242
0.47880002 0.2417334
0.47884003 0.2522787
0.47888004 0.2553459
0.47892001 0.2536577
0.47896002 0.2287559
0.47900003 0.2595089
0.47904001 0.2548276
0.47908002 0.2579385
0.47912003 0.2385285
0.47916003 0.2594079
0.47920001 0.2329295
0.47924002 0.2544753
0.47928003 0.2563128
0.47932004 0.2527725
0.47936002 0.2673037
0.47940002 0.2629662
0.47944003 0.2711068
0.47948001 0.2440921
0.47952002 0.2524156
0.47956003 0.2591351
0.47960004 0.2422324
0.47964001 0.2479136
0.47968002 0.2492567
0.47972003 0.2552029
0.47976001 0.2330274
0.47980002 0.2686977
0.47984003 0.2617944
0.47988004 0.2741314
0.47992001 0.244792
0.47996002 0.2643712
0.48000003 0.2470548
0.48004001 0.2675007
0.48008002 0.2550234
0.48012003 0.2558004
0.48016003 0.2417571
0.48020001 0.2430996
0.48024002 0.2356566
0.48028003 0.2615852
0.48032004 0.2479231
0.48036002 0.2492569
0.48040002 0.2307105
0.48044003 0.253829
0.48048001 0.2364113
0.48052002 0.2357132
0.48056003 0.2290745
0.48060004 0.2187315
0.48064001 0.2327094
0.48068002 0.2371303
0.48072003 0.227856
0.48076001 0.2282999
0.48080002 0.2497324
0.48084003 0.2514364
0.48088004 0.2327833
0.48092001 0.2690066
0.48096002 0.2694013
0.48100003 0.2949187
0.48104001 0.2590731
0.48108002 0.3085077
0.48112003 0.28565
0.48116003 0.2585368
0.48120001 0.2557592
0.48124002 0.255357
0.48128003 0.275792
0.48132004 0.2576384
0.48136002 0.2937502
0.48140002 0.2890864
0.48144003 0.2864463
0.48148001 0.272702
0.48152002 0.2604873
0.48156003 0.2512667
0.48160004 0.2499518
0.48164001 0.2533709
0.48168002 0.2784547
0.48172003 0.2335581
0.48176001 0.2579035
0.48180002 0.2428698
0.48184003 0.2368166
0.48188004 0.2300114
0.48192001 0.2300609
0.48196002 0.2172014
0.48200003 0.238602
0.48204001 0.253538
0.48208002 0.2562349
0.48212003 0.2227824
0.48216003 0.2243876
0.48220001 0.2402312
0.48224002 0.2604704
0.48228003 0.2478004
0.48232004 0.2472156
0.48236002 0.2443344
0.48240002 0.2435782
0.48244003 0.2495311
0.48248001 0.2560727
0.48252002 0.2709667
0.48256003 0.2715506
0.48260004 0.2789101
0.48264001 0.2755613
0.48268002 0.2766988
0.48272003 0.2741942
0.48276001 0.2741406
0.48280002 0.2966565
0.48284003 0.2851772
0.48288004 0.2570897
0.48292001 0.2683155
0.48296002 0.2689636
0.48300003 0.2721345
0.48304001 0.2797697
0.48308002 0.2995034
0.48312003 0.2639869
0.48316003 0.2792194
0.48320001 0.2714137
0.48324002 0.2497749
0.48328003 0.2603469
0.48332004 0.2662986
0.48336002 0.2819329
0.48340002 0.3070327
0.48344003 0.2868434
0.48348001 0.2859258
0.48352002 0.2979257
0.48356003 0.2917703
0.48360004 0.282209
0.48364001 0.2793193
0.48368002 0.2915191
0.48372003 0.2577467
0.48376001 0.2370662
0.48380002 0.2558626
0.48384003 0.2404394
0.48388004 0.2767968
0.48392001 0.2633222
0.48396002 0.2636677
0.48400003 0.2618035
0.48404001 0.2518934
0.48408002 0.2366997
0.48412003 0.2455431
0.48416003 0.2565785
0.48420001 0.2432448
0.48424002 0.2461315
0.48428003 0.2351164
0.48432004 0.24521
0.48436002 0.2520205
0.48440002 0.2387503
0.48444003 0.2641639
0.48448001 0.2632643
0.48452002 0.2607862
0.48456003 0.2540512
0.48460004 0.2336157
0.48464001 0.2300344
0.48468002 0.2277901
0.48472003 0.2392215
0.48476001 0.2494201
0.48480002 0.249622
0.48484003 0.2663471
0.48488004 0.2574383
0.48492001 0.2677388
0.48496002 0.2644015
0.48500003 0.2557786
0.48504001 0.2629448
0.48508002 0.2439939
0.48512003 0.2496383
0.48516003 0.2922535
0.48520001 0.2550401
0.48524002 0.2544711
0.48528003 0.2543472
0.48532004 0.2425149
0.48536002 0.2732575
0.48540002 0.2967375
0.48544003 0.2910323
0.48548001 0.2636582
0.48552002 0.2716418
0.48556003 0.2812395
0.48560004 0.2679118
0.48564001 0.261931
0.48568002 0.265563
0.48572003 0.2973494
0.48576001 0.2977547
0.48580002 0.2802345
0.48584003 0.2819704
0.48588004 0.277636
0.48592001 0.2772346
0.48596002 0.2649553
0.48600003 0.2948612
0.48604001 0.2898626
0.48608002 0.2714179
0.48612003 0.2592002
0.48616003 0.2702038
0.48620001 0.3187923
0.48624002 0.2630632
0.48628003 0.2947792
0.48632004 0.2737707
0.48636002 0.2770411
0.48640002 0.3101815
0.48644003 0.3297372
0.48648001 0.2999137
0.48652002 0.2928985
0.48656003 0.2720622
0.48660004 0.27328
0.48664001 0.2845958
0.48668002 0.273469
0.48672003 0.2724569
0.48676001 0.2736056
0.48680002 0.2902125
0.48684003 0.2776214
0.48688004 0.2848115
0.48692001 0.2661722
0.48696002 0.2720818
0.48700003 0.2737089
0.48704001 0.2776606
0.48708002 0.299029
0.48712003 0.2850464
0.48716003 0.2973102
0.48720001 0.3131145
0.48724002 0.2703044
0.48728003 0.265606
0.48732004 0.2721772
0.48736002 0.2612303
0.48740002 0.2448093
0.48744003 0.2563133
0.48748001 0.2753234
0.48752002 0.2786772
0.48756003 0.2649921
0.48760004 0.2521293
0.48764001 0.2653777
0.48768002 0.261434
0.48772003 0.2695763
0.48776001 0.2647083
0.48780002 0.2804691
0.48784003 0.2613396
0.48788004 0.2707421
0.48792001 0.2805676
0.48796002 0.2700008
0.48800003 0.2552026
0.48804001 0.2640341
0.48808002 0.2871086
0.48812003 0.2655079
0.48816003 0.2540312
0.48820001 0.2568217
0.48824002 0.2733293
0.48828003 0.2620417
0.48832004 0.2793067
0.48836002 0.2725365
0.48840002 0.2981443
0.48844003 0.2774834
0.48848001 0.2829246
0.48852002 0.286313
0.48856003 0.2652363
0.48860004 0.2588248
0.48864001 0.282904
0.48868002 0.2655769
0.48872003 0.285761
0.48876001 0.2985203
0.48880002 0.2593026
0.48884003 0.2669609
0.48888004 0.2669782
0.48892001 0.2636971
0.48896002 0.2821455
0.48900003 0.2651229
0.48904001 0.2838255
0.48908002 0.2895439
0.48912003 0.2782491
0.48916003 0.2675135
0.48920001 0.2618818
0.48924002 0.2529223
0.48928003 0.2983767
0.48932004 0.2885241
0.48936002 0.2787626
0.48940002 0.2672774
0.48944003 0.2522992
0.48948001 0.312954
0.48952002 0.2570714
0.48956003 0.2453081
0.48960004 0.2480858
0.48964001 0.2548232
0.48968002 0.2576678
0.48972003 0.2532188
0.48976001 0.2490936
0.48980002 0.2637265
0.48984003 0.2785782
0.48988004 0.2612832
0.48992001 0.2366593
0.48996002 0.2388054
0.49000003 0.238878
0.49004001 0.2632149
0.49008002 0.2591358
0.49012003 0.2563527
0.49016003 0.2430546
0.49020001 0.2554929
0.49024002 0.2667067
0.49028003 0.293462
0.49032004 0.251898
0.49036002 0.2430117
0.49040002 0.2410146
0.49044003 0.2393203
0.49048001 0.2128398
0.49052002 0.2392898
0.49056003 0.2414563
0.49060004 0.2356039
0.49064001 0.2278536
0.49068002 0.2251237
0.49072003 0.2145846
0.49076001 0.2295846
0.49080002 0.2058053
0.49084003 0.2098415
0.49088004 0.2223065
0.49092001 0.2284131
0.49096002 0.2374605
0.49100003 0.2088389
0.49104001 0.2136858
0.49108002 0.2160289
0.49112003 0.2133271
0.49116003 0.2120556
0.49120001 0.2271169
0.49124002 0.2510312
0.49128003 0.2467825
0.49132004 0.2198782
0.49136002 0.2300589
0.49140002 0.2227376
0.49144003 0.2184526
0.49148001 0.2280823
0.49152002 0.2307943
0.49156003 0.2404856
0.49160004 0.2356294
0.49164001 0.2606105
0.49168002 0.2348917
0.49172003 0.2464702
0.49176001 0.2569904
0.49180002 0.2486258
0.49184003 0.2362275
0.49188004 0.2413224
0.49192001 0.2330452
0.49196002 0.2449941
0.49200003 0.2444659
0.49204001 0.2375953
0.49208002 0.2459944
0.49212003 0.2211891
0.49216003 0.2337201
0.49220001 0.2169247
0.49224002 0.22006
0.49228003 0.2176549
0.49232004 0.2251795
0.49236002 0.252347
0.49240002 0.2391075
0.49244003 0.2479095
0.49248001 0.2598076
0.49252002 0.2306603
0.49256003 0.2437181
0.49260004 0.2474415
0.49264001 0.237139
0.49268002 0.247813
0.49272003 0.2475532
0.49276001 0.2697508
0.49280002 0.2618948
0.49284003 0.2414033
0.49288004 0.2754607
0.49292001 0.2412903
0.49296002 0.2536442
0.49300003 0.2415176
0.49304001 0.2716857
0.49308002 0.2510308
0.49312003 0.244489
0.49316003 0.2311331
0.49320001 0.2354608
0.49324002 0.2736009
0.49328003 0.2512434
0.49332004 0.2394839
0.49336002 0.2224057
0.49340002 0.2348261
0.49344003 0.2452894
0.49348001 0.2626181
0.49352002 0.2603017
0.49356003 0.2441979
0.49360004 0.2559944
0.49364001 0.2751677
0.49368002 0.2306026
0.49372003 0.2408463
0.49376001 0.2213979
0.49380002 0.2234523
0.49384003 0.2426419
0.49388004 0.2452848
0.49392001 0.2410392
0.49396002 0.2536017
0.49400003 0.2591529
0.49404001 0.2413471
0.49408002 0.2714376
0.49412003 0.2688635
0.49416003 0.2779238
0.49420001 0.2714082
0.49424002 0.269786
0.49428003 0.2588418
0.49432004 0.2637632
0.49436002 0.2798189
0.49440002 0.2805542
0.49444003 0.2694136
0.49448001 0.2812074
0.49452002 0.2630213
0.49456003 0.2529876
0.49460004 0.2417059
0.49464001 0.2516386
0.49468002 0.2715246
0.49472003 0.2750942
0.49476001 0.2580633
0.49480002 0.26942
0.49484003 0.262763
0.49488004 0.2933852
0.49492001 0.2705167
0.49496002 0.2800674
0.49500003 0.281827
0.49504001 0.2510524
0.49508002 0.2602871
0.49512003 0.2430222
0.49516003 0.2386534
0.49520001 0.2446803
0.49524002 0.2428456
0.49528003 0.2554713
0.49532004 0.2551785
0.49536002 0.218339
0.49540002 0.2508609
0.49544003 0.2515984
0.49548001 0.2438656
0.49552002 0.2401635
0.49556003 0.2557799
0.49560004 0.2338955
0.49564001 0.2291099
0.49568002 0.2431351
0.49572003 0.2479237
0.49576001 0.256418
0.49580002 0.2566593
0.49584003 0.2449033
0.49588004 0.2477624
0.49592001 0.260447
0.49596002 0.2618245
0.49600003 0.2494707
0.49604001 0.2546326
0.49608002 0.2524871
0.49612003 0.2622204
0.49616003 0.2754409
0.49620001 0.2558738
0.49624002 0.2484772
0.49628003 0.249387
0.49632004 0.2346268
0.49636002 0.2544921
0.49640002 0.2397435
0.49644003 0.2520294
0.49648001 0.2399738
0.49652002 0.2639451
0.49656003 0.258179
0.49660004 0.2421415
0.49664001 0.2358605
0.49668002 0.2465298
0.49672003 0.2474769
0.49676001 0.2202231
0.49680002 0.2340785
0.49684003 0.2484121
0.49688004 0.2295154
0.49692001 0.2429909
0.49696002 0.2292227
0.49700003 0.2341982
0.49704001 0.2537168
0.49708002 0.2340941
0.49712003 0.2185132
0.49716003 0.2321125
0.49720001 0.224175
0.49724002 0.242913
0.49728003 0.2396674
0.49732004 0.2139206
0.49736002 0.2180562
0.49740002 0.2269415
0.49744003 0.2378488
0.49748001 0.2353359
0.49752002 0.22227
0.49756003 0.2188197
0.49760004 0.2301913
0.49764001 0.2456743
0.49768002 0.2467782
0.49772003 0.2362233
0.49776001 0.2343407
0.49780002 0.242122
0.49784003 0.2339815
0.49788004 0.2431723
0.49792001 0.240144
0.49796002 0.2604323
0.49800003 0.2388822
0.49804001 0.2496662
0.49808002 0.2589657
0.49812003 0.2452311
0.49816003 0.2500739
0.49820001 0.2554539
0.49824002 0.24415
0.49828003 0.2573207
0.49832004 0.2373748
0.49836002 0.2465159
0.49840002 0.2586459
0.49844003 0.2340846
0.49848001 0.2310383
0.49852002 0.2313705
0.49856003 0.2138945
0.49860004 0.2420149
0.49864001 0.2460996
0.49868002 0.2296817
0.49872003 0.2319869
0.49876001 0.2395906
0.49880002 0.2392411
0.49884003 0.2185411
0.49888004 0.2224009
0.49892001 0.2286139
0.49896002 0.2247854
0.49900003 0.2270086
0.49904001 0.2231768
0.49908002 0.2241706
0.49912003 0.2302516
0.49916003 0.2368744
0.49920001 0.2400143
0.49924002 0.2288716
0.49928003 0.2524233
0.49932004 0.2480038
0.49936002 0.2337024
0.49940002 0.2421946
0.49944003 0.2518506
0.49948001 0.2364036
0.49952002 0.2433848
0.49956003 0.2335226
0.49960004 0.2343904
0.49964001 0.2331045
0.49968002 0.2298463
0.49972003 0.2266989
0.49976001 0.2082812
0.49980002 0.242752
0.49984003 0.2380306
0.49988004 0.2351986
0.49992001 0.2322441
0.49996002 0.2397221
0.50000003 0.2228689
0.50004001 0.2248875
0.50008002 0.2395981
0.50012003 0.2351947
0.50016003 0.2577116
0.50020001 0.2488372
0.50024002 0.2246781
0.50028003 0.2326372
0.50032004 0.2321648
0.50036002 0.2199711
0.50040002 0.2447007
0.50044003 0.2375411
0.50048001 0.2410123
0.50052002 0.2384383
0.50056003 0.2382282
0.50060004 0.2322931
0.50064001 0.2380028
0.50068002 0.2458497
0.50072003 0.2327517
0.50076001 0.2415158
0.50080002 0.2445686
0.50084003 0.2589416
0.50088004 0.2193864
0.50092001 0.2409676
0.50096002 0.2434653
0.50100003 0.2428407
0.50104001 0.2463922
0.50108002 0.2278506
0.50112003 0.2101862
0.50116003 0.2196459
0.50120001 0.2280666
0.50124002 0.240025
0.50128003 0.237823
0.50132004 0.2317967
0.50136002 0.252607
0.50140002 0.2354471
0.50144003 0.2409478
0.50148001 0.2344442
0.50152002 0.2532961
0.50156003 0.2443801
0.50160004 0.2482061
0.50164001 0.2632611
0.50168002 0.2713415
0.50172003 0.2514198
0.50176001 0.2579196
0.50180002 0.2409527
0.50184003 0.235734
0.50188004 0.2289356
0.50192001 0.2471804
0.50196002 0.2590005
0.50200003 0.2706112
0.50204004 0.2607328
0.50208002 0.246175
0.50212003 0.2429114
0.50216003 0.2252345
0.50220001 0.236183
0.50224002 0.2693655
0.50228003 0.2515725
0.50232004 0.2517985
0.50236002 0.2554109
0.50240002 0.2450377
0.50244003 0.2526196
0.50248001 0.2544821
0.50252002 0.2488987
0.50256003 0.2399055
0.50260004 0.2450623
0.50264001 0.2427308
0.50268002 0.2376635
0.50272003 0.2560625
0.50276001 0.260072
0.50280002 0.2738106
0.50284003 0.2469201
0.50288004 0.2393008
0.50292001 0.2591731
0.50296002 0.2771014
0.50300003 0.2413761
0.50304004 0.2501895
0.50308002 0.2378693
0.50312003 0.227139
0.50316003 0.2353474
0.50320001 0.2303734
0.50324002 0.2326441
0.50328003 0.2346812
0.50332004 0.2435267
0.50336002 0.23563
0.50340002 0.2239325
0.50344003 0.2331776
0.50348001 0.2693836
0.50352002 0.2468272
0.50356003 0.2873414
0.50360004 0.2526315
0.50364001 0.2589199
0.50368002 0.233594
0.50372003 0.2542286
0.50376001 0.2217834
0.50380002 0.224359
0.50384003 0.2214751
0.50388004 0.2096951
0.50392001 0.2365232
0.50396002 0.2296348
0.50400003 0.253578
0.50404004 0.2529369
0.50408002 0.2456953
0.50412003 0.2250709
0.50416003 0.2370826
0.50420001 0.2361664
0.50424002 0.2278063
0.50428003 0.2395931
0.50432004 0.2251491
0.50436002 0.2343869
0.50440002 0.2392141
0.50444003 0.2503818
0.50448001 0.2410778
0.50452002 0.2531554
0.50456003 0.2562432
0.50460004 0.239837
0.50464001 0.2308672
0.50468002 0.2411479
0.50472003 0.2367418
0.50476001 0.2288243
0.50480002 0.2590842
0.50484003 0.276521
0.50488004 0.2640285
0.50492001 0.2502217
0.50496002 0.2486479
0.50500003 0.2462634
0.50504004 0.2413455
0.50508002 0.2446537
0.50512003 0.2480846
0.50516003 0.2581708
0.50520001 0.2550947
0.50524002 0.2338117
0.50528003 0.2547245
0.50532004 0.283766
0.50536002 0.2471099
0.50540002 0.2896703
0.50544003 0.2801648
0.50548001 0.2788942
0.50552002 0.2392857
0.50556003 0.2486813
0.50560004 0.2438007
0.50564001 0.2380889
0.50568002 0.2360089
0.50572003 0.2456761
0.50576001 0.2290336
0.50580002 0.2724774
0.50584003 0.2563824
0.50588004 0.228447
0.50592001 0.2563681
0.50596002 0.2609836
0.50600003 0.2429388
0.50604004 0.2461319
0.50608002 0.2445047
0.50612003 0.2569243
0.50616003 0.2815688
0.50620001 0.2399958
0.50624002 0.2415543
0.50628003 0.2404809
0.50632004 0.2492861
0.50636002 0.2567548
0.50640002 0.2363333
0.50644003 0.2398613
0.50648001 0.2315438
0.50652002 0.2594152
0.50656003 0.2354544
0.50660004 0.2578804
0.50664001 0.250005
0.50668002 0.2477809
0.50672003 0.2618245
0.50676001 0.2483289
0.50680002 0.2392573
0.50684003 0.2444396
0.50688004 0.2311712
0.50692001 0.2530527
0.50696002 0.2506223
0.50700003 0.2459499
0.50704004 0.2395248
0.50708002 0.2582667
0.50712003 0.2480484
0.50716003 0.2514686
0.50720001 0.2582558
0.50724002 0.2767514
0.50728003 0.2474075
0.50732004 0.2673704
0.50736002 0.2461545
0.50740002 0.2583867
0.50744003 0.2582172
0.50748001 0.2625568
0.50752002 0.244362
0.50756003 0.2484614
0.50760004 0.2615064
0.50764001 0.2738842
0.50768002 0.2897983
0.50772003 0.2767575
0.50776001 0.2549399
0.50780002 0.2447904
0.50784003 0.2425862
0.50788004 0.2386443
0.50792001 0.2882662
0.50796002 0.2777143
0.50800003 0.2752101
0.50804004 0.2567406
0.50808002 0.2612891
0.50812003 0.2504409
0.50816003 0.2378188
0.50820001 0.2472622
0.50824002 0.2409346
0.50828003 0.2384727
0.50832004 0.2415014
0.50836002 0.2411443
0.50840002 0.2519024
0.50844003 0.2418678
0.50848001 0.2688141
0.50852002 0.2746043
0.50856003 0.2361553
0.50860004 0.2685064
0.50864001 0.2655073
0.50868002 0.261663
0.50872003 0.2377376
0.50876001 0.2586784
0.50880002 0.2470129
0.50884003 0.2644393
0.50888004 0.2490475
0.50892001 0.2585775
0.50896002 0.2540581
0.50900003 0.2584789
0.50904004 0.2653611
0.50908002 0.265438
0.50912003 0.2899287
0.50916003 0.2910639
0.50920001 0.2826114
0.50924002 0.2949121
0.50928003 0.2742889
0.50932004 0.2522209
0.50936002 0.2578909
0.50940002 0.2466614
0.50944003 0.2839672
0.50948001 0.2420376
0.50952002 0.2452106
0.50956003 0.2547516
0.50960004 0.2604026
0.50964001 0.2707479
0.50968002 0.2382827
0.50972003 0.2538956
0.50976001 0.2521085
0.50980002 0.2431398
0.50984003 0.257764
0.50988004 0.2453612
0.50992001 0.2566425
0.50996002 0.2477668
0.51000003 0.2515224
0.51004004 0.2740206
0.51008002 0.2408308
0.51012003 0.2339897
0.51016003 0.2515446
0.51020001 0.2377137
0.51024002 0.2319507
0.51028003 0.2514758
0.51032004 0.2527564
0.51036002 0.2413272
0.51040002 0.231123
0.51044003 0.2392283
0.51048001 0.2519124
0.51052002 0.2533994
0.51056003 0.272478
0.51060004 0.2539453
0.51064001 0.2525531
0.51068002 0.2322711
0.51072003 0.2465962
0.51076001 0.2533998
0.51080002 0.2626616
0.51084003 0.2563851
0.51088004 0.2454661
0.51092001 0.2618396
0.51096002 0.2540238
0.51100003 0.2496057
0.51104004 0.2436688
0.51108002 0.2390872
0.51112003 0.2299418
0.51116003 0.2470015
0.51120001 0.2518046
0.51124002 0.2553414
0.51128003 0.2498887
0.51132004 0.2432847
0.51136002 0.2419085
0.51140002 0.2238776
0.51144003 0.2257236
0.51148001 0.227921
0.51152002 0.2483683
0.51156003 0.2487251
0.51160004 0.2508219
0.51164001 0.2345315
0.51168002 0.2236096
0.51172003 0.2422139
0.51176001 0.2342847
0.51180002 0.2138629
0.51184003 0.2433283
0.51188004 0.237791
0.51192001 0.2486989
0.51196002 0.2458578
0.512 0.2311704
0.51204004 0.2262409
0.51208002 0.2393622
0.51212 0.2398691
0.51216003 0.2359233
0.51220001 0.2405696
0.51224005 0.2488511
0.51228003 0.2826452
0.51232001 0.2508467
0.51236005 0.2383514
0.51240002 0.2174018
0.51244 0.2193942
0.51248004 0.2385417
0.51252002 0.2490844
0.51256 0.2623887
0.51260004 0.2606966
0.51264001 0.2566313
0.51268005 0.2484213
0.51272003 0.2956919
0.51276001 0.2804619
0.51280005 0.2731887
0.51284003 0.2554373
0.51288 0.2870992
0.51292004 0.2617916
0.51296002 0.2710475
0.513 0.2480967
0.51304004 0.2698511
0.51308002 0.2523358
0.51312 0.2667814
0.51316003 0.2698866
0.51320001 0.2637542
0.51324005 0.2443104
0.51328003 0.2729684
0.51332001 0.2664261
0.51336005 0.2419221
0.51340002 0.2720457
0.51344 0.2513665
0.51348004 0.2641905
0.51352002 0.2287578
0.51356 0.2402741
0.51360004 0.2540596
0.51364001 0.2376506
0.51368005 0.2477127
0.51372003 0.2643109
0.51376001 0.2599563
0.51380005 0.254752
0.51384003 0.2702893
0.51388 0.2565851
0.51392004 0.2450408
0.51396002 0.2832023
0.514 0.2687257
0.51404004 0.2689454
0.51408002 0.2544057
0.51412 0.2524264
0.51416003 0.2487957
0.51420001 0.2511969
0.51424005 0.2694523
0.51428003 0.2787728
0.51432001 0.2544864
0.51436005 0.2618642
0.51440002 0.2562505
0.51444 0.2482682
0.51448004 0.266435
0.51452002 0.2645435
0.51456 0.2775949
0.51460004 0.2524478
0.51464001 0.2672338
0.51468005 0.2473408
0.51472003 0.2377436
0.51476001 0.2374881
0.51480005 0.2695833
0.51484003 0.263585
0.51488 0.2590378
0.51492004 0.2633667
0.51496002 0.2629282
0.515 0.237755
0.51504004 0.2405064
0.51508002 0.2590906
0.51512 0.2634538
0.51516003 0.2585527
0.51520001 0.2534642
0.51524005 0.250813
0.51528003 0.2741673
0.51532001 0.2680466
0.51536005 0.2521409
0.51540002 0.284215
0.51544 0.2700011
0.51548004 0.2571572
0.51552002 0.2739351
0.51556 0.3037324
0.51560004 0.2763098
0.51564001 0.264067
0.51568005 0.258045
0.51572003 0.2535852
0.51576001 0.3032078
0.51580005 0.2701159
0.51584003 0.2854587
0.51588 0.2557978
0.51592004 0.2507434
0.51596002 0.2327465
0.516 0.2576266
0.51604004 0.2554471
0.51608002 0.2694061
0.51612 0.2800452
0.51616003 0.2686639
0.51620001 0.2385355
0.51624005 0.2383995
0.51628003 0.2305148
0.51632001 0.2151667
0.51636005 0.2231856
0.51640002 0.2154662
0.51644 0.2374968
0.51648004 0.2334728
0.51652002 0.219336
0.51656 0.2468238
0.51660004 0.2479657
0.51664001 0.2320048
0.51668005 0.2420567
0.51672003 0.2465571
0.51676001 0.2633118
0.51680005 0.2663631
0.51684003 0.2871024
0.51688 0.2718028
0.51692004 0.2766099
0.51696002 0.2779128
0.517 0.2831242
0.51704004 0.2771321
0.51708002 0.2791316
0.51712 0.2578044
0.51716003 0.2436583
0.51720001 0.2357419
0.51724005 0.237168
0.51728003 0.2393691
0.51732001 0.2474676
0.51736005 0.2467746
0.51740002 0.2420331
0.51744 0.2542984
0.51748004 0.2621763
0.51752002 0.2770487
0.51756 0.2622239
0.51760004 0.259361
0.51764001 0.2524597
0.51768005 0.2769415
0.51772003 0.2669977
0.51776001 0.252279
0.51780005 0.2531234
0.51784003 0.2434489
0.51788 0.2525197
0.51792004 0.2556547
0.51796002 0.2621185
0.518 0.2242293
0.51804004 0.2393728
0.51808002 0.240368
0.51812 0.2362414
0.51816003 0.2229277
0.51820001 0.2536304
0.51824005 0.268603
0.51828003 0.2367286
0.51832001 0.2353853
0.51836005 0.2404497
0.51840002 0.2336898
0.51844 0.2406086
0.51848004 0.2553428
0.51852002 0.231796
0.51856 0.2426676
0.51860004 0.2602399
0.51864001 0.2565816
0.51868005 0.2536507
0.51872003 0.2835814
0.51876001 0.2511482
0.51880005 0.2471988
0.51884003 0.2625104
0.51888 0.2501462
0.51892004 0.2261023
0.51896002 0.2382634
0.519 0.2335107
0.51904004 0.2501411
0.51908002 0.2361801
0.51912 0.241889
0.51916003 0.2309539
0.51920001 0.2329004
0.51924005 0.2424856
0.51928003 0.2392942
0.51932001 0.2565218
0.51936005 0.2492048
0.51940002 0.2312085
0.51944 0.224164
0.51948004 0.2296402
0.51952002 0.2400781
0.51956 0.2475429
0.51960004 0.2494143
0.51964001 0.2431652
0.51968005 0.2462121
0.51972003 0.2405617
0.51976001 0.2623954
0.51980005 0.2455081
0.51984003 0.2402881
0.51988 0.2544852
0.51992004 0.2397902
0.51996002 0.2357828
0.52 0.2496454
0.52004004 0.2346874
0.52008002 0.2472637
0.52012 0.2581657
0.52016003 0.2606182
0.52020001 0.2477507
0.52024005 0.2502072
0.52028003 0.2546395
0.52032001 0.2365111
0.52036005 0.2674918
0.52040002 0.2467464
0.52044 0.2662461
0.52048004 0.2449651
0.52052002 0.2374422
0.52056 0.2401354
0.52060004 0.2518456
0.52064001 0.2455666
0.52068005 0.2365016
0.52072003 0.2449842
0.52076001 0.2588837
0.52080005 0.2433789
0.52084003 0.2840883
0.52088 0.2523316
0.52092004 0.2523038
0.52096002 0.2610174
0.521 0.2729354
0.52104004 0.2457546
0.52108002 0.2386098
0.52112 0.2598847
0.52116003 0.2388714
0.52120001 0.2444059
0.52124005 0.2322468
0.52128003 0.2297911
0.52132001 0.2299629
0.52136005 0.2292919
0.52140002 0.2314843
0.52144 0.2304708
0.52148004 0.2388705
0.52152002 0.2358898
0.52156 0.2243517
0.52160004 0.2447777
0.52164001 0.2524675
0.52168005 0.2498183
0.52172003 0.2243781
0.52176001 0.2377737
0.52180005 0.2250099
0.52184003 0.2105124
0.52188 0.2219127
0.52192004 0.2165219
0.52196002 0.2483393
0.522 0.2386495
0.52204004 0.2451872
0.52208002 0.2249458
0.52212 0.2517796
0.52216003 0.2376265
0.52220001 0.2560642
0.52224005 0.2502091
0.52228003 0.2535245
0.52232001 0.2498896
0.52236005 0.2718911
0.52240002 0.2907828
0.52244 0.2483815
0.52248004 0.2394955
0.52252002 0.2471288
0.52256 0.238574
0.52260004 0.2500187
0.52264001 0.2411396
0.52268005 0.249694
0.52272003 0.2574169
0.52276001 0.2558767
0.52280005 0.2588497
0.52284003 0.2852812
0.52288 0.265555
0.52292004 0.2582389
0.52296002 0.2721688
0.523 0.2653937
0.52304004 0.2689054
0.52308002 0.2604816
0.52312 0.2645752
0.52316003 0.2711744
0.52320001 0.248788
0.52324005 0.2365744
0.52328003 0.2505869
0.52332001 0.2458147
0.52336005 0.2609072
0.52340002 0.2728736
0.52344 0.2776972
0.52348004 0.255413
0.52352002 0.2252755
0.52356 0.2347014
0.52360004 0.2512273
0.52364001 0.2243025
0.52368005 0.2470329
0.52372003 0.2481558
0.52376001 0.252792
0.52380005 0.2469253
0.52384003 0.2390129
0.52388 0.2551782
0.52392004 0.2531536
0.52396002 0.2310421
0.524 0.250121
0.52404004 0.2502322
0.52408002 0.2461688
0.52412 0.2613749
0.52416003 0.2622458
0.52420001 0.2410311
0.52424005 0.2498382
0.52428003 0.2291086
0.52432001 0.2389696
0.52436005 0.249456
0.52440002 0.2231509
0.52444 0.2274244
0.52448004 0.2125276
0.52452002 0.2166112
0.52456 0.2153728
0.52460004 0.229879
0.52464001 0.2492312
0.52468005 0.224861
0.52472003 0.2262809
0.52476001 0.2397685
0.52480005 0.2577479
0.52484003 0.2180776
0.52488 0.2387044
0.52492004 0.2492257
0.52496002 0.244295
0.525 0.2554458
0.52504004 0.2241025
0.52508002 0.2434627
0.52512 0.2348149
0.52516003 0.236738
0.52520001 0.2269083
0.52524005 0.2389724
0.52528003 0.2556167
0.52532001 0.2511023
0.52536005 0.2409302
0.52540002 0.2357627
0.52544 0.2627886
0.52548004 0.2423911
0.52552002 0.2598322
0.52556 0.2558598
0.52560004 0.2494259
0.52564001 0.2473366
0.52568005 0.2521091
0.52572003 0.2406284
0.52576001 0.2389344
0.52580005 0.261754
0.52584003 0.2745396
0.52588 0.2510007
0.52592004 0.2612339
0.52596002 0.2768154
0.526 0.2543318
0.52604004 0.2550751
0.52608002 0.2567898
0.52612 0.2513337
0.52616003 0.2807721
0.52620001 0.2694393
0.52624005 0.2730354
0.52628003 0.2770951
0.52632001 0.2718726
0.52636005 0.2919627
0.52640002 0.2676192
0.52644 0.2579359
0.52648004 0.2535389
0.52652002 0.2521088
0.52656 0.2616595
0.52660004 0.2558351
0.52664001 0.2557589
0.52668005 0.2612624
0.52672003 0.2821293
0.52676001 0.2725182
0.52680005 0.2682263
0.52684003 0.2773048
0.52688 0.2515369
0.52692004 0.2728445
0.52696002 0.2535902
0.527 0.2603037
0.52704004 0.2521086
0.52708002 0.2478219
0.52712 0.2676014
0.52716003 0.2771154
0.52720001 0.274876
0.52724005 0.2601558
0.52728003 0.2517058
0.52732001 0.2702207
0.52736005 0.2786563
0.52740002 0.2675708
0.52744 0.2688163
0.52748004 0.2687411
0.52752002 0.2601398
0.52756 0.2583368
0.52760004 0.266474
0.52764001 0.2527014
0.52768005 0.257256
0.52772003 0.2492667
0.52776001 0.2434429
0.52780005 0.2394864
0.52784003 0.2599291
0.52788 0.2496101
0.52792004 0.2478474
0.52796002 0.2409047
0.528 0.2366877
0.52804004 0.2349649
0.52808002 0.2301728
0.52812 0.2352625
0.52816003 0.2394812
0.52820001 0.2458585
0.52824005 0.2507968
0.52828003 0.2641761
0.52832001 0.2400672
0.52836005 0.2427373
0.52840002 0.2381974
0.52844 0.2382152
0.52848004 0.2575652
0.52852002 0.2414852
0.52856 0.2546421
0.52860004 0.244796
0.52864001 0.2384787
0.52868005 0.2379315
0.52872003 0.243748
0.52876001 0.2498556
0.52880005 0.2580555
0.52884003 0.2567719
0.52888 0.2758836
0.52892004 0.2704676
0.52896002 0.2743492
0.529 0.258392
0.52904004 0.2717165
0.52908002 0.2653425
0.52912 0.2520372
0.52916003 0.2458511
0.52920001 0.2403118
0.52924005 0.2294294
0.52928003 0.2322121
0.52932001 0.2619242
0.52936005 0.2544289
0.52940002 0.2407091
0.52944 0.2498956
0.52948004 0.2542533
0.52952002 0.2412662
0.52956 0.2424072
0.52960004 0.2350156
0.52964001 0.2470081
0.52968005 0.2401173
0.52972003 0.2364482
0.52976001 0.2538007
0.52980005 0.2344318
0.52984003 0.2410804
0.52988 0.2518732
0.52992004 0.2480628
0.52996002 0.2468893
0.53 0.242387
0.53004004 0.2270798
0.53008002 0.2466223
0.53012 0.2354916
0.53016003 0.2237542
0.53020001 0.250004
0.53024005 0.245807
0.53028003 0.2392552
0.53032001 0.2452782
0.53036005 0.2410132
0.53040002 0.2601519
0.53044 0.2566788
0.53048004 0.251222
0.53052002 0.2544613
0.53056 0.2409335
0.53060004 0.2661082
0.53064001 0.224778
0.53068005 0.23492
0.53072003 0.2464443
0.53076001 0.2378523
0.53080005 0.2467145
0.53084003 0.2488161
0.53088 0.2326705
0.53092004 0.2433221
0.53096002 0.235818
0.531 0.2411597
0.53104004 0.2349877
0.53108002 0.2496718
0.53112 0.2379764
0.53116003 0.255542
0.53120001 0.2527997
0.53124005 0.2464179
0.53128003 0.2364416
0.53132001 0.2410826
0.53136005 0.2501674
0.53140002 0.2618023
0.53144 0.2560357
0.53148004 0.2702373
0.53152002 0.2400658
0.53156 0.2427308
0.53160004 0.2652949
0.53164001 0.2487216
0.53168005 0.2495164
0.53172003 0.2531555
0.53176001 0.2647208
0.53180005 0.2537939
0.53184003 0.2736776
0.53188 0.2492494
0.53192004 0.2597823
0.53196002 0.278792
0.532 0.2914759
0.53204004 0.2541948
0.53208002 0.2574411
0.53212 0.2763507
0.53216003 0.2840213
0.53220001 0.2590446
0.53224005 0.2651824
0.53228003 0.247852
0.53232001 0.2551429
0.53236005 0.2738843
0.53240002 0.2747505
0.53244 0.2589621
0.53248004 0.269906
0.53252002 0.2594623
0.53256 0.2722872
0.53260004 0.2731319
0.53264001 0.2696503
0.53268005 0.2571522
0.53272003 0.2322482
0.53276001 0.2471209
0.53280005 0.2525471
0.53284003 0.2741552
0.53288 0.2723619
0.53292004 0.249052
0.53296002 0.2685368
0.533 0.2547866
0.53304004 0.2574824
0.53308002 0.2650514
0.53312 0.2587132
0.53316003 0.2633573
0.53320001 0.289257
0.53324005 0.2574432
0.53328003 0.2420214
0.53332001 0.2798701
0.53336005 0.2878788
0.53340002 0.2699949
0.53344 0.2533449
0.53348004 0.2497826
0.53352002 0.2530381
0.53356 0.262134
0.53360004 0.2465459
0.53364001 0.2572548
0.53368005 0.2545007
0.53372003 0.2399787
0.53376001 0.2404548
0.53380005 0.2527156
0.53384003 0.2374604
0.53388 0.2519501
0.53392004 0.2601251
0.53396002 0.2662068
0.534 0.2678436
0.53404004 0.2508027
0.53408002 0.2482953
0.53412 0.2509778
0.53416003 0.2639023
0.53420001 0.2485161
0.53424005 0.2474279
0.53428003 0.2485826
0.53432001 0.2381252
0.53436005 0.2329168
0.53440002 0.2430042
0.53444 0.2351087
0.53448004 0.2370268
0.53452002 0.2608879
0.53456 0.2696348
0.53460004 0.249959
0.53464001 0.2544762
0.53468005 0.2588313
0.53472003 0.2466777
0.53476001 0.2359845
0.53480005 0.2291079
0.53484003 0.2345534
0.53488 0.2378473
0.53492004 0.2339731
0.53496002 0.2251636
0.535 0.2497825
0.53504004 0.245159
0.53508002 0.2532046
0.53512 0.2430947
0.53516003 0.2411607
0.53520001 0.2335855
0.53524005 0.2417812
0.53528003 0.2460244
0.53532001 0.2431428
0.53536005 0.2560516
0.53540002 0.2401972
0.53544 0.2699594
0.53548004 0.2566351
0.53552002 0.2459527
0.53556 0.2538256
0.53560004 0.2467456
0.53564001 0.2469112
0.53568005 0.2379586
0.53572003 0.2592181
0.53576001 0.2465293
0.53580005 0.2506354
0.53584003 0.2413861
0.53588 0.2359282
0.53592004 0.2364188
0.53596002 0.2537062
0.536 0.2724229
0.53604004 0.2531786
0.53608002 0.2595424
0.53612 0.2504081
0.53616003 0.250304
0.53620001 0.2494579
0.53624005 0.2422694
0.53628003 0.2478226
0.53632001 0.2415761
0.53636005 0.2483254
0.53640002 0.2623669
0.53644 0.238442
0.53648004 0.2438906
0.53652002 0.2604803
0.53656 0.2805382
0.53660004 0.2533647
0.53664001 0.2521478
0.53668005 0.2442628
0.53672003 0.2499599
0.53676001 0.2425957
0.53680005 0.2406425
0.53684003 0.258207
0.53688 0.2531162
0.53692004 0.2606956
0.53696002 0.249314
0.537 0.2561002
0.53704004 0.2635959
0.53708002 0.2630957
0.53712 0.2491312
0.53716003 0.2461305
0.53720001 0.260144
0.53724005 0.2418966
0.53728003 0.2703402
0.53732001 0.2542786
0.53736005 0.2452309
0.53740002 0.2464577
0.53744 0.2448557
0.53748004 0.2783982
0.53752002 0.2507641
0.53756 0.2431358
0.53760004 0.2421204
0.53764001 0.2424619
0.53768005 0.2371717
0.53772003 0.2332388
0.53776001 0.2204795
0.53780005 0.2272035
0.53784003 0.2359699
0.53788 0.2317313
0.53792004 0.2500642
0.53796002 0.2455966
0.538 0.2616473
0.53804004 0.2617232
0.53808002 0.2538649
0.53812 0.2675633
0.53816003 0.2619159
0.53820001 0.2513826
0.53824005 0.2603807
0.53828003 0.2483022
0.53832001 0.269075
0.53836005 0.2531283
0.53840002 0.2591471
0.53844 0.2519458
0.53848004 0.2603838
0.53852002 0.2757394
0.53856 0.261272
0.53860004 0.2703068
0.53864001 0.2588503
0.53868005 0.2724695
0.53872003 0.272959
0.53876001 0.2635556
0.53880005 0.2555979
0.53884003 0.2741645
0.53888 0.250434
0.53892004 0.2752692
0.53896002 0.2690967
0.539 0.2608631
0.53904004 0.2391634
0.53908002 0.2847414
0.53912 0.2743142
0.53916003 0.2496873
0.53920001 0.2547401
0.53924005 0.2693937
0.53928003 0.276881
0.53932001 0.2538723
0.53936005 0.2532062
0.53940002 0.2319627
0.53944 0.2541393
0.53948004 0.2862698
0.53952002 0.2430196
0.53956 0.2441862
0.53960004 0.2268976
0.53964001 0.2255806
0.53968005 0.2266641
0.53972003 0.2267255
0.53976001 0.225727
0.53980005 0.226599
0.53984003 0.2278733
0.53988 0.2390755
0.53992004 0.2373404
0.53996002 0.2187881
0.54 0.2200143
0.54004004 0.2162928
0.54008002 0.2282967
0.54012006 0.2133734
0.54016003 0.2165422
0.54020001 0.2073821
0.54024005 0.2264571
0.54028003 0.219003
0.54032001 0.2169059
0.54036005 0.2155485
0.54040002 0.2225758
0.54044 0.2163993
0.54048004 0.2244262
0.54052002 0.2320734
0.54056 0.2212465
0.54060004 0.2277049
0.54064001 0.2161217
0.54068005 0.2141424
0.54072003 0.2148637
0.54076001 0.2274097
0.54080005 0.2254837
0.54084003 0.2232925
0.54088 0.2227107
0.54092004 0.2354738
0.54096002 0.2218948
0.541 0.2246818
0.54104004 0.2354609
0.54108002 0.2297525
0.54112006 0.2256559
0.54116003 0.2296093
0.54120001 0.2250708
0.54124005 0.2198763
0.54128003 0.2143979
0.54132001 0.209748
0.54136005 0.224436
0.54140002 0.2199291
0.54144 0.2379342
0.54148004 0.2457432
0.54152002 0.2555091
0.54156 0.2530864
0.54160004 0.2261054
0.54164001 0.2288687
0.54168005 0.2274874
0.54172003 0.2327996
0.54176001 0.2473092
0.54180005 0.2499994
0.54184003 0.2379926
0.54188 0.2341966
0.54192004 0.2381043
0.54196002 0.2444247
0.542 0.2500799
0.54204004 0.2619039
0.54208002 0.2480851
0.54212006 0.2359792
0.54216003 0.2404928
0.54220001 0.246396
0.54224005 0.2411088
0.54228003 0.2505799
0.54232001 0.2625766
0.54236005 0.2622359
0.54240002 0.2248733
0.54244 0.2589921
0.54248004 0.2590784
0.54252002 0.2415037
0.54256 0.2600292
0.54260004 0.2584521
0.54264001 0.2440192
0.54268005 0.2360104
0.54272003 0.2619651
0.54276001 0.2983062
0.54280005 0.2498689
0.54284003 0.2457438
0.54288 0.2491684
0.54292004 0.2393793
0.54296002 0.2480049
0.543 0.2561362
0.54304004 0.2588778
0.54308002 0.2377263
0.54312006 0.2389913
0.54316003 0.2459423
0.54320001 0.2655045
0.54324005 0.2555281
0.54328003 0.2576106
0.54332001 0.2577511
0.54336005 0.2415705
0.54340002 0.2529744
0.54344 0.2322524
0.54348004 0.2573733
0.54352002 0.2426497
0.54356 0.2504644
0.54360004 0.2509469
0.54364001 0.2459036
0.54368005 0.244913
0.54372003 0.2459402
0.54376001 0.2451431
0.54380005 0.2484197
0.54384003 0.2482239
0.54388 0.2565632
0.54392004 0.2555638
0.54396002 0.2524116
0.544 0.2403494
0.54404004 0.2341695
0.54408002 0.2379103
0.54412006 0.2432342
0.54416003 0.2369462
0.54420001 0.2559314
0.54424005 0.2461867
0.54428003 0.2464549
0.54432001 0.2522341
0.54436005 0.2336747
0.54440002 0.2257534
0.54444 0.2331543
0.54448004 0.231905
0.54452002 0.2501223
0.54456 0.2441006
0.54460004 0.2514565
0.54464001 0.2568437
0.54468005 0.252249
0.54472003 0.2562362
0.54476001 0.2386092
0.54480005 0.2392293
0.54484003 0.2483781
0.54488 0.2258505
0.54492004 0.2300741
0.54496002 0.2323126
0.545 0.2386705
0.54504004 0.2532665
0.54508002 0.2419424
0.54512006 0.2401169
0.54516003 0.2610106
0.54520001 0.2469563
0.54524005 0.2466634
0.54528003 0.252532
0.54532001 0.2550369
0.54536005 0.2356859
0.54540002 0.2434468
0.54544 0.234751
0.54548004 0.2390412
0.54552002 0.2488659
0.54556 0.2452292
0.54560004 0.2451141
0.54564001 0.2294622
0.54568005 0.2513504
0.54572003 0.253721
0.54576001 0.2390298
0.54580005 0.2241857
0.54584003 0.2445267
0.54588 0.2305057
0.54592004 0.2483929
0.54596002 0.2390694
0.546 0.2415708
0.54604004 0.2477472
0.54608002 0.2371183
0.54612006 0.2388064
0.54616003 0.273922
0.54620001 0.249652
0.54624005 0.2599686
0.54628003 0.2567794
0.54632001 0.2344016
0.54636005 0.2268805
0.54640002 0.2377363
0.54644 0.251893
0.54648004 0.2613351
0.54652002 0.2462889
0.54656 0.2383533
0.54660004 0.2232928
0.54664001 0.2445589
0.54668005 0.2420181
0.54672003 0.2569219
0.54676001 0.2363904
0.54680005 0.2558379
0.54684003 0.2464498
0.54688 0.2794136
0.54692004 0.2478867
0.54696002 0.2445314
0.547 0.2298389
0.54704004 0.2300704
0.54708002 0.2307745
0.54712006 0.260148
0.54716003 0.2447666
0.54720001 0.248372
0.54724005 0.2581893
0.54728003 0.2649016
0.54732001 0.2471572
0.54736005 0.2667433
0.54740002 0.2535273
0.54744 0.2503872
0.54748004 0.2496557
0.54752002 0.2493375
0.54756 0.272447
0.54760004 0.2550352
0.54764001 0.2458781
0.54768005 0.2499733
0.54772003 0.2438784
0.54776001 0.2578947
0.54780005 0.2410113
0.54784003 0.2456138
0.54788 0.2392176
0.54792004 0.2514052
0.54796002 0.2559077
0.548 0.2607452
0.54804004 0.2417711
0.54808002 0.2583106
0.54812006 0.2424963
0.54816003 0.2559058
0.54820001 0.2549034
0.54824005 0.2457757
0.54828003 0.2553044
0.54832001 0.2643211
0.54836005 0.2396562
0.54840002 0.2757166
0.54844 0.2647305
0.54848004 0.2478185
0.54852002 0.2453672
0.54856 0.237434
0.54860004 0.2418751
0.54864001 0.2419885
0.54868005 0.2553683
0.54872003 0.2405733
0.54876001 0.2633125
0.54880005 0.2690782
0.54884003 0.2634371
0.54888 0.2661438
0.54892004 0.2497245
0.54896002 0.2805057
0.549 0.2672373
0.54904004 0.2736237
0.54908002 0.2409283
0.54912006 0.2332831
0.54916003 0.2416178
0.54920001 0.2553118
0.54924005 0.2667912
0.54928003 0.2741835
0.54932001 0.2609063
0.54936005 0.2614456
0.54940002 0.2541717
0.54944 0.2435791
0.54948004 0.2422069
0.54952002 0.238051
0.54956 0.2493367
0.54960004 0.2285966
0.54964001 0.2342489
0.54968005 0.2537517
0.54972003 0.2408
0.54976001 0.2362086
0.54980005 0.2212076
0.54984003 0.2330104
0.54988 0.2286138
0.54992004 0.235377
0.54996002 0.2418488
0.55 0.2340645
0.55004004 0.2279667
0.55008002 0.2347871
0.55012006 0.2251882
0.55016003 0.2433873
0.55020001 0.2384649
0.55024005 0.2317252
0.55028003 0.2443184
0.55032001 0.261149
0.55036005 0.23923
0.55040002 0.2566493
0.55044 0.2404681
0.55048004 0.2410516
0.55052002 0.2354453
0.55056 0.241968
0.55060004 0.2624668
0.55064001 0.2503017
0.55068005 0.2407315
0.55072003 0.244788
0.55076001 0.2355985
0.55080005 0.2603176
0.55084003 0.2630626
0.55088 0.2527952
0.55092004 0.268598
0.55096002 0.2516783
0.551 0.2588004
0.55104004 0.2446406
0.55108002 0.2501051
0.55112006 0.2400458
0.55116003 0.2155543
0.55120001 0.2237119
0.55124005 0.2349467
0.55128003 0.2557268
0.55132001 0.2493003
0.55136005 0.2294166
0.55140002 0.2448273
0.55144 0.2367717
0.55148004 0.2556304
0.55152002 0.2460399
0.55156 0.2444649
0.55160004 0.247837
0.55164001 0.244798
0.55168005 0.2385447
0.55172003 0.2575428
0.55176001 0.2337634
0.55180005 0.2283169
0.55184003 0.2488044
0.55188 0.2588958
0.55192004 0.2622713
0.55196002 0.2624018
0.552 0.2560193
0.55204004 0.2658767
0.55208002 0.2541293
0.55212006 0.2598013
0.55216003 0.2548169
0.55220001 0.2744314
0.55224005 0.2555677
0.55228003 0.2641393
0.55232001 0.2520204
0.55236005 0.2516011
0.55240002 0.245443
0.55244 0.2372592
0.55248004 0.2593208
0.55252002 0.2549562
0.55256 0.2696917
0.55260004 0.2452513
0.55264001 0.2545557
0.55268005 0.2599132
0.55272003 0.2443175
0.55276001 0.2573988
0.55280005 0.262117
0.55284003 0.2442026
0.55288 0.2818275
0.55292004 0.2551798
0.55296002 0.2395975
0.553 0.2541744
0.55304004 0.2291084
0.55308002 0.247309
0.55312006 0.2679242
0.55316003 0.2424713
0.55320001 0.2428199
0.55324005 0.2393689
0.55328003 0.2440247
0.55332001 0.24477
0.55336005 0.2345078
0.55340002 0.2386976
0.55344 0.2281069
0.55348004 0.2340141
0.55352002 0.2319907
0.55356 0.2386036
0.55360004 0.2390758
0.55364001 0.221697
0.55368005 0.2229918
0.55372003 0.2314866
0.55376001 0.2330275
0.55380005 0.2295451
0.55384003 0.2178402
0.55388 0.2298039
0.55392004 0.2416581
0.55396002 0.2277291
0.554 0.2312923
0.55404004 0.2457847
0.55408002 0.2334302
0.55412006 0.2274676
0.55416003 0.2350394
0.55420001 0.2326896
0.55424005 0.2437925
0.55428003 0.2327989
0.55432001 0.2609871
0.55436005 0.2676761
0.55440002 0.2368693
0.55444 0.2537246
0.55448004 0.260728
0.55452002 0.254416
0.55456 0.2581896
0.55460004 0.244788
0.55464001 0.2064956
0.55468005 0.2136003
0.55472003 0.2228467
0.55476001 0.2093988
0.55480005 0.2284633
0.55484003 0.2270704
0.55488 0.227181
0.55492004 0.2196348
0.55496002 0.2492354
0.555 0.2654099
0.55504004 0.2635579
0.55508002 0.2643234
0.55512006 0.2517042
0.55516003 0.2541611
0.55520001 0.2534156
0.55524005 0.2523797
0.55528003 0.2313192
0.55532001 0.2242492
0.55536005 0.2416719
0.55540002 0.2414743
0.55544 0.2548244
0.55548004 0.2444928
0.55552002 0.2505265
0.55556 0.2335634
0.55560004 0.2408897
0.55564001 0.2616253
0.55568005 0.2285959
0.55572003 0.2396964
0.55576001 0.2261008
0.55580005 0.2517111
0.55584003 0.2487224
0.55588 0.2400125
0.55592004 0.2351233
0.55596002 0.2508966
0.556 0.25526
0.55604004 0.2527699
0.55608002 0.2370323
0.55612006 0.2424932
0.55616003 0.2240285
0.55620001 0.2352011
0.55624005 0.2392717
0.55628003 0.2470587
0.55632001 0.2199628
0.55636005 0.2210371
0.55640002 0.2125181
0.55644 0.2369783
0.55648004 0.2350783
0.55652002 0.2435929
0.55656 0.2321541
0.55660004 0.2205652
0.55664001 0.227896
0.55668005 0.239231
0.55672003 0.2368
0.55676001 0.2414289
0.55680005 0.235999
0.55684003 0.2466556
0.55688 0.2238993
0.55692004 0.2187059
0.55696002 0.2228675
0.557 0.2246872
0.55704004 0.246919
0.55708002 0.2255943
0.55712006 0.2546479
0.55716003 0.2490367
0.55720001 0.2457674
0.55724005 0.2155674
0.55728003 0.2247158
0.55732001 0.2189521
0.55736005 0.2100065
0.55740002 0.2306577
0.55744 0.2242128
0.55748004 0.22958
0.55752002 0.2217247
0.55756 0.2197706
0.55760004 0.2205886
0.55764001 0.2138718
0.55768005 0.2093689
0.55772003 0.2096688
0.55776001 0.2136634
0.55780005 0.2225291
0.55784003 0.2203403
0.55788 0.2331237
0.55792004 0.2243765
0.55796002 0.2242936
0.558 0.2319129
0.55804004 0.2162312
0.55808002 0.2216052
0.55812006 0.2154384
0.55816003 0.2308623
0.55820001 0.2377921
0.55824005 0.2233106
0.55828003 0.2221792
0.55832001 0.2141712
0.55836005 0.2229396
0.55840002 0.2134693
0.55844 0.2118714
0.55848004 0.2127307
0.55852002 0.2269378
0.55856 0.2386397
0.55860004 0.2230619
0.55864001 0.2223462
0.55868005 0.231255
0.55872003 0.223885
0.55876001 0.2206147
0.55880005 0.2380987
0.55884003 0.2264782
0.55888 0.2374664
0.55892004 0.2458234
0.55896002 0.2272256
0.559 0.2199664
0.55904004 0.2277127
0.55908002 0.2373432
0.55912006 0.2459133
0.55916003 0.2343476
0.55920001 0.2227337
0.55924005 0.2206985
0.55928003 0.2429667
0.55932001 0.2204245
0.55936005 0.233557
0.55940002 0.2101914
0.55944 0.2228487
0.55948004 0.2321942
0.55952002 0.2256562
0.55956 0.2392875
0.55960004 0.2363866
0.55964001 0.2144942
0.55968005 0.2301571
0.55972003 0.227373
0.55976001 0.2218585
0.55980005 0.2222425
0.55984003 0.2124554
0.55988 0.2317866
0.55992004 0.2211436
0.55996002 0.2312995
0.56 0.2223285
0.56004004 0.2291979
0.56008002 0.2213245
0.56012006 0.23564
0.56016003 0.234172
0.56020001 0.2344135
0.56024005 0.2329136
0.56028003 0.2280132
0.56032001 0.2212967
0.56036005 0.2111816
0.56040002 0.2198581
0.56044 0.2305753
0.56048004 0.225395
0.56052002 0.223707
0.56056 0.2371578
0.56060004 0.2337614
0.56064001 0.229375
0.56068005 0.2429515
0.56072003 0.2456961
0.56076001 0.2245532
0.56080005 0.2344082
0.56084003 0.222226
0.56088 0.2404177
0.56092004 0.2339595
0.56096002 0.2353025
0.561 0.2393525
0.56104004 0.2511685
0.56108002 0.2579317
0.56112006 0.2472644
0.56116003 0.2619033
0.56120001 0.2623849
0.56124005 0.2380911
0.56128003 0.2539524
0.56132001 0.2579225
0.56136005 0.2563135
0.56140002 0.2434309
0.56144 0.2499524
0.56148004 0.2469828
0.56152002 0.2485692
0.56156 0.2594624
0.56160004 0.2479476
0.56164001 0.2731852
0.56168005 0.2527376
0.56172003 0.2622215
0.56176001 0.2539661
0.56180005 0.2798315
0.56184003 0.2697097
0.56188 0.2565328
0.56192004 0.2508294
0.56196002 0.266073
0.562 0.2471206
0.56204004 0.2336385
0.56208002 0.2366866
0.56212006 0.2291274
0.56216003 0.2299261
0.56220001 0.2362133
0.56224005 0.2412954
0.56228003 0.247348
0.56232001 0.2554435
0.56236005 0.238203
0.56240002 0.2405052
0.56244 0.2515076
0.56248004 0.2498644
0.56252002 0.2395527
0.56256 0.2263917
0.56260004 0.2512459
0.56264001 0.2336845
0.56268005 0.2462372
0.56272003 0.2371942
0.56276001 0.2533353
0.56280005 0.243966
0.56284003 0.2268776
0.56288 0.2469623
0.56292004 0.2452663
0.56296002 0.2433315
0.563 0.2479968
0.56304004 0.2504553
0.56308002 0.2275832
0.56312006 0.2599932
0.56316003 0.2422845
0.56320001 0.238157
0.56324005 0.2338836
0.56328003 0.244526
0.56332001 0.2358789
0.56336005 0.2494575
0.56340002 0.2346437
0.56344 0.2388954
0.56348004 0.2424672
0.56352002 0.2435438
0.56356 0.2321648
0.56360004 0.2301073
0.56364001 0.2396661
0.56368005 0.2426503
0.56372003 0.2466225
0.56376001 0.2359949
0.56380005 0.2448607
0.56384003 0.2510646
0.56388 0.2487739
0.56392004 0.2170893
0.56396002 0.2408771
0.564 0.2512757
0.56404004 0.2448659
0.56408002 0.2583647
0.56412006 0.246425
0.56416003 0.2448861
0.56420001 0.2488604
0.56424005 0.2627633
0.56428003 0.2607131
0.56432001 0.2739889
0.56436005 0.2736931
0.56440002 0.2563761
0.56444 0.2694841
0.56448004 0.2458435
0.56452002 0.2362313
0.56456 0.2540905
0.56460004 0.2356849
0.56464001 0.2259506
0.56468005 0.272385
0.56472003 0.2658244
0.56476001 0.2686742
0.56480005 0.2470721
0.56484003 0.2734711
0.56488 0.2986526
0.56492004 0.2919082
0.56496002 0.2932192
0.565 0.2762909
0.56504004 0.2724498
0.56508002 0.2590557
0.56512006 0.27248
0.56516003 0.2636327
0.56520001 0.2469884
0.56524005 0.2652676
0.56528003 0.2792782
0.56532001 0.2729048
0.56536005 0.2593896
0.56540002 0.2528891
0.56544 0.2466388
0.56548004 0.2217473
0.56552002 0.2380111
0.56556 0.243137
0.56560004 0.2693298
0.56564001 0.2646676
0.56568005 0.2562383
0.56572003 0.242483
0.56576001 0.2577292
0.56580005 0.2592951
0.56584003 0.2486828
0.56588 0.2388368
0.56592004 0.2532235
0.56596002 0.2411647
0.566 0.2645063
0.56604004 0.2703688
0.56608002 0.267671
0.56612006 0.2576677
0.56616003 0.2746502
0.56620001 0.2730538
0.56624005 0.2779906
0.56628003 0.2664574
0.56632001 0.2861746
0.56636005 0.2535987
0.56640002 0.2589872
0.56644 0.2549293
0.56648004 0.2719699
0.56652002 0.2814865
0.56656 0.2643552
0.56660004 0.2788798
0.56664001 0.2706378
0.56668005 0.2697452
0.56672003 0.2712365
0.56676001 0.2570111
0.56680005 0.2495865
0.56684003 0.2571009
0.56688 0.2573081
0.56692004 0.2862414
0.56696002 0.2548729
0.567 0.2641076
0.56704004 0.2701449
0.56708002 0.2611986
0.56712006 0.2497241
0.56716003 0.2422494
0.56720001 0.2563756
0.56724005 0.2489587
0.56728003 0.2547414
0.56732001 0.2413009
0.56736005 0.2479916
0.56740002 0.2638545
0.56744 0.2571772
0.56748004 0.2515759
0.56752002 0.2421563
0.56756 0.2523997
0.56760004 0.2583967
0.56764001 0.2513302
0.56768005 0.2470476
0.56772003 0.2547254
0.56776001 0.2429064
0.56780005 0.2438763
0.56784003 0.2483069
0.56788 0.2745952
0.56792004 0.2784046
0.56796002 0.2705498
0.568 0.2645159
0.56804004 0.2840846
0.56808002 0.2893725
0.56812006 0.2577828
0.56816003 0.2853588
0.56820001 0.2769773
0.56824005 0.2566079
0.56828003 0.2578694
0.56832001 0.2580363
0.56836005 0.2532992
0.56840002 0.2509872
0.56844 0.2487863
0.56848004 0.2561806
0.56852002 0.2532041
0.56856 0.2480621
0.56860004 0.2700103
0.56864001 0.2642846
0.56868005 0.2517843
0.56872003 0.2453257
0.56876001 0.2475922
0.56880005 0.262566
0.56884003 0.2513647
0.56888 0.2478433
0.56892004 0.2751803
0.56896002 0.2737222
0.569 0.2784932
0.56904004 0.2911046
0.56908002 0.2840432
0.56912006 0.2648908
0.56916003 0.244153
0.56920001 0.2787681
0.56924005 0.2877495
0.56928003 0.2744849
0.56932001 0.2642206
0.56936005 0.2460048
0.56940002 0.2694382
0.56944 0.2756041
0.56948004 0.2576051
0.56952002 0.2814187
0.56956 0.2604796
0.56960004 0.2590989
0.56964001 0.2676137
0.56968005 0.2709322
0.56972003 0.2576613
0.56976001 0.2699594
0.56980005 0.2715265
0.56984003 0.2657111
0.56988 0.2681317
0.56992004 0.2902175
0.56996002 0.2914188
0.57 0.2603193
0.57004004 0.271563
0.57008002 0.2714574
0.57012006 0.2389954
0.57016003 0.2539318
0.57020001 0.2703729
0.57024005 0.267185
0.57028003 0.2621002
0.57032001 0.2590502
0.57036005 0.2785445
0.57040002 0.2832244
0.57044 0.3000056
0.57048004 0.2757195
0.57052002 0.2773591
0.57056 0.2738483
0.57060004 0.2839455
0.57064001 0.2766436
0.57068005 0.2639371
0.57072003 0.2678308
0.57076001 0.2896197
0.57080005 0.2673045
0.57084003 0.2720222
0.57088 0.2534302
0.57092004 0.2921549
0.57096002 0.2937606
0.571 0.286372
0.57104004 0.2859081
0.57108002 0.2890003
0.57112006 0.2761763
0.57116003 0.2792698
0.57120001 0.276448
0.57124005 0.283326
0.57128003 0.2921704
0.57132001 0.2734211
0.57136005 0.2725181
0.57140002 0.2856122
0.57144 0.2841803
0.57148004 0.2757421
0.57152002 0.2796714
0.57156 0.2672016
0.57160004 0.2712176
0.57164001 0.2931644
0.57168005 0.2806746
0.57172003 0.2801303
0.57176001 0.2804967
0.57180005 0.2560694
0.57184003 0.2576526
0.57188 0.2765393
0.57192004 0.2594315
0.57196002 0.2792971
0.572 0.2858753
0.57204004 0.2772906
0.57208002 0.2747116
0.57212006 0.2796952
0.57216003 0.2747254
0.57220001 0.2824302
0.57224005 0.2838456
0.57228003 0.2583169
0.57232001 0.2699625
0.57236005 0.2694401
0.57240002 0.26712
0.57244 0.2605054
0.57248004 0.2669221
0.57252002 0.2766356
0.57256 0.2676974
0.57260004 0.2851198
0.57264001 0.285199
0.57268005 0.2772016
0.57272003 0.2733866
0.57276001 0.2798442
0.57280005 0.2823853
0.57284003 0.2546604
0.57288 0.2461038
0.57292004 0.2657649
0.57296002 0.273338
0.573 0.2683172
0.57304004 0.2974612
0.57308002 0.2878716
0.57312006 0.2940361
0.57316003 0.2867027
0.57320001 0.2862559
0.57324005 0.2759831
0.57328003 0.2841495
0.57332001 0.2786491
0.57336005 0.2675763
0.57340002 0.2951262
0.57344 0.2909335
0.57348004 0.2877931
0.57352002 0.3014037
0.57356 0.3068521
0.57360004 0.2867562
0.57364001 0.2916113
0.57368005 0.2921987
0.57372003 0.280873
0.57376001 0.26761
0.57380005 0.2715983
0.57384003 0.2795723
0.57388 0.2744477
0.57392004 0.25898
0.57396002 0.288846
0.574 0.269067
0.57404004 0.2955181
0.57408002 0.2895948
0.57412006 0.2686522
0.57416003 0.2915868
0.57420001 0.2942261
0.57424005 0.2918477
0.57428003 0.2870744
0.57432001 0.2805696
0.57436005 0.2933447
0.57440002 0.3004575
0.57444 0.2890346
0.57448004 0.2888976
0.57452002 0.2738929
0.57456 0.2762929
0.57460004 0.2785633
0.57464001 0.2918033
0.57468005 0.2937014
0.57472003 0.3142637
0.57476001 0.2985206
0.57480005 0.3043262
0.57484003 0.3245529
0.57488 0.3086705
0.57492004 0.3087841
0.57496002 0.2852286
0.575 0.2994423
0.57504004 0.3059367
0.57508002 0.2922333
0.57512006 0.2860204
0.57516003 0.31806
0.57520001 0.3140991
0.57524005 0.3035021
0.57528003 0.309769
0.57532001 0.2960706
0.57536005 0.2952485
0.57540002 0.3134296
0.57544 0.2851749
0.57548004 0.2861237
0.57552002 0.2741368
0.57556 0.287183
0.57560004 0.2754003
0.57564001 0.2753243
0.57568005 0.2964029
0.57572003 0.2921045
0.57576001 0.2943239
0.57580005 0.2933034
0.57584003 0.2907321
0.57588 0.2958057
0.57592004 0.2883899
0.57596002 0.2971378
0.576 0.287656
0.57604004 0.2907707
0.57608002 0.2757946
0.57612006 0.2674288
0.57616003 0.2708464
0.57620001 0.2720487
0.57624005 0.2794971
0.57628003 0.2804908
0.57632001 0.2673135
0.57636005 0.2835944
0.57640002 0.2651821
0.57644 0.2762623
0.57648004 0.2701757
0.57652002 0.276012
0.57656 0.2718882
0.57660004 0.2686449
0.57664001 0.270064
0.57668005 0.2833436
0.57672003 0.2791646
0.57676001 0.2729104
0.57680005 0.2815214
0.57684003 0.2952057
0.57688 0.3081886
0.57692004 0.307577
0.57696002 0.3033143
0.577 0.2878443
0.57704004 0.293273
0.57708002 0.2989519
0.57712006 0.2622115
0.57716003 0.2807726
0.57720001 0.2848375
0.57724005 0.2919129
0.57728003 0.2956443
0.57732001 0.2825439
0.57736005 0.2850322
0.57740002 0.2743556
0.57744 0.279563
0.57748004 0.2798933
0.57752002 0.28808
0.57756 0.281621
0.57760004 0.2765591
0.57764001 0.2918307
0.57768005 0.3020164
0.57772003 0.2865434
0.57776001 0.2906581
0.57780005 0.3079513
0.57784003 0.2809308
0.57788 0.2664095
0.57792004 0.2965775
0.57796002 0.2877908
0.578 0.2853382
0.57804004 0.2823869
0.57808002 0.2982844
0.57812006 0.3061444
0.57816003 0.3083829
0.57820001 0.2950661
0.57824005 0.2983706
0.57828003 0.3066652
0.57832001 0.2896519
0.57836005 0.3138507
0.57840002 0.2995749
0.57844 0.3025862
0.57848004 0.3013798
0.57852002 0.2957331
0.57856 0.2833519
0.57860004 0.2883051
0.57864001 0.2921959
0.57868005 0.2951206
0.57872003 0.2951001
0.57876001 0.2839967
0.57880005 0.2783615
0.57884003 0.2965925
0.57888 0.299709
0.57892004 0.2757768
0.57896002 0.2542898
0.579 0.2692613
0.57904004 0.270292
0.57908002 0.2623287
0.57912006 0.2600426
0.57916003 0.2620204
0.57920001 0.2777676
0.57924005 0.2830207
0.57928003 0.2641972
0.57932001 0.2603825
0.57936005 0.2585198
0.57940002 0.2644249
0.57944 0.2629561
0.57948004 0.2745643
0.57952002 0.2856881
0.57956 0.2726624
0.57960004 0.2686804
0.57964001 0.2834327
0.57968005 0.2816534
0.57972003 0.2769391
0.57976001 0.2703405
0.57980005 0.264864
0.57984003 0.2616464
0.57988 0.2754149
0.57992004 0.2690065
0.57996002 0.2585174
0.58 0.260356
0.58004004 0.2584532
0.58008002 0.2758002
0.58012006 0.2902194
0.58016003 0.2831481
0.58020001 0.29266
0.58024005 0.2749933
0.58028003 0.2804424
0.58032001 0.2761573
0.58036005 0.2768246
0.58040002 0.2783075
0.58044 0.2699728
0.58048004 0.2605865
0.58052002 0.2695813
0.58056 0.2641204
0.58060004 0.2733258
0.58064001 0.2714095
0.58068005 0.2727185
0.58072003 0.257564
0.58076001 0.264794
0.58080005 0.2628904
0.58084003 0.2630832
0.58088 0.261758
0.58092004 0.2611444
0.58096002 0.2672954
0.581 0.2672713
0.58104004 0.2776321
0.58108002 0.281798
0.58112006 0.2688558
0.58116003 0.2650765
0.58120001 0.2674346
0.58124005 0.2678936
0.58128003 0.2588898
0.58132001 0.272883
0.58136005 0.271497
0.58140002 0.271066
0.58144 0.2735838
0.58148004 0.2559777
0.58152002 0.2840173
0.58156 0.2740255
0.58160004 0.2673288
0.58164001 0.2642181
0.58168005 0.2674274
0.58172003 0.2644258
0.58176001 0.2547929
0.58180005 0.2545778
0.58184003 0.2582399
0.58188 0.2650795
0.58192004 0.2688052
0.58196002 0.2697915
0.582 0.2643341
0.58204004 0.2681361
0.58208002 0.2654502
0.58212006 0.2828616
0.58216003 0.2789346
0.58220001 0.2643761
0.58224005 0.2669598
0.58228003 0.2737933
0.58232001 0.2518614
0.58236005 0.2630382
0.58240002 0.2604536
0.58244 0.2720672
0.58248004 0.2809312
0.58252002 0.2727754
0.58256 0.2643341
0.58260004 0.2675124
0.58264001 0.2645272
0.58268005 0.2716482
0.58272003 0.2657757
0.58276001 0.2654037
0.58280005 0.2696834
0.58284003 0.2578441
0.58288 0.2623719
0.58292004 0.2695045
0.58296002 0.2644722
0.583 0.2707272
0.58304004 0.2755019
0.58308002 0.2752103
0.58312006 0.2657733
0.58316003 0.274541
0.58320001 0.2765821
0.58324005 0.2826701
0.58328003 0.2636568
0.58332001 0.2711375
0.58336005 0.2658149
0.58340002 0.2759389
0.58344 0.2691378
0.58348004 0.2641513
0.58352002 0.2689561
0.58356 0.2638247
0.58360004 0.2763393
0.58364001 0.2788347
0.58368005 0.2591051
0.58372003 0.2708359
0.58376001 0.2743613
0.58380005 0.2653052
0.58384003 0.2838317
0.58388 0.2842191
0.58392004 0.2741621
0.58396002 0.2711322
0.584 0.2776572
0.58404004 0.2794446
0.58408002 0.275067
0.58412006 0.271891
0.58416003 0.2845311
0.58420001 0.2759084
0.58424005 0.2932429
0.58428003 0.2877613
0.58432001 0.2731945
0.58436005 0.2670042
0.58440002 0.2622992
0.58444 0.2792248
0.58448004 0.2662564
0.58452002 0.2490486
0.58456 0.2526455
0.58460004 0.2585
0.58464001 0.2480877
0.58468005 0.2520499
0.58472003 0.2458402
0.58476001 0.2553843
0.58480005 0.2483888
0.58484003 0.2527125
0.58488 0.2389476
0.58492004 0.2516377
0.58496002 0.2531492
0.585 0.2455298
0.58504004 0.2480735
0.58508002 0.2349851
0.58512006 0.2384086
0.58516003 0.2661744
0.58520001 0.2652621
0.58524005 0.2505707
0.58528003 0.2792649
0.58532001 0.2542606
0.58536005 0.2550638
0.58540002 0.2653806
0.58544 0.2617289
0.58548004 0.2494501
0.58552002 0.2641325
0.58556 0.2635664
0.58560004 0.2520852
0.58564001 0.2468984
0.58568005 0.253352
0.58572003 0.2516752
0.58576001 0.2335966
0.58580005 0.2483149
0.58584003 0.241325
0.58588 0.2556773
0.58592004 0.2523905
0.58596002 0.2653804
0.586 0.2620544
0.58604004 0.2721828
0.58608002 0.2582812
0.58612006 0.2641614
0.58616003 0.247969
0.58620001 0.2524227
0.58624005 0.2891164
0.58628003 0.2829897
0.58632001 0.2699842
0.58636005 0.2581728
0.58640002 0.2631662
0.58644 0.2733382
0.58648004 0.2622104
0.58652002 0.2933713
0.58656 0.252444
0.58660004 0.2551244
0.58664001 0.2659113
0.58668005 0.2745018
0.58672003 0.2587844
0.58676001 0.2685124
0.58680005 0.2711078
0.58684003 0.2625937
0.58688 0.2662418
0.58692004 0.2779306
0.58696002 0.285177
0.587 0.2597759
0.58704004 0.2541662
0.58708002 0.2795014
0.58712006 0.290747
0.58716003 0.2749684
0.58720001 0.276619
0.58724005 0.2654296
0.58728003 0.2703305
0.58732001 0.2648511
0.58736005 0.2811742
0.58740002 0.2733952
0.58744 0.2654654
0.58748004 0.2672461
0.58752002 0.2488239
0.58756 0.2728974
0.58760004 0.2550729
0.58764001 0.2561713
0.58768005 0.2667646
0.58772003 0.2701841
0.58776001 0.2690954
0.58780005 0.251219
0.58784003 0.2584901
0.58788 0.2596939
0.58792004 0.2510243
0.58796002 0.261274
0.588 0.2665934
0.58804004 0.2679024
0.58808002 0.2673441
0.58812006 0.2629823
0.58816003 0.2681386
0.58820001 0.265292
0.58824005 0.2649844
0.58828003 0.259869
0.58832001 0.2642525
0.58836005 0.2435931
0.58840002 0.244982
0.58844 0.2378701
0.58848004 0.2471699
0.58852002 0.2565857
0.58856 0.2515568
0.58860004 0.2676289
0.58864001 0.2340162
0.58868005 0.2472886
0.58872003 0.2525785
0.58876001 0.2533722
0.58880005 0.2682802
0.58884003 0.2717287
0.58888 0.2537696
0.58892004 0.2672935
0.58896002 0.2724908
0.589 0.25622
0.58904004 0.2668496
0.58908002 0.2624657
0.58912006 0.2618054
0.58916003 0.2638454
0.58920001 0.2591074
0.58924005 0.2642796
0.58928003 0.2796574
0.58932001 0.2767248
0.58936005 0.2747837
0.58940002 0.2864059
0.58944 0.2764393
0.58948004 0.2684229
0.58952002 0.2884254
0.58956 0.2824886
0.58960004 0.2722039
0.58964001 0.2758173
0.58968005 0.2746065
0.58972003 0.2843654
0.58976001 0.303423
0.58980005 0.291499
0.58984003 0.2916827
0.58988 0.2982089
0.58992004 0.2892591
0.58996002 0.2909453
0.59 0.2866205
0.59004004 0.2774955
0.59008002 0.2902541
0.59012006 0.2779458
0.59016003 0.2843154
0.59020001 0.2766638
0.59024005 0.2789656
0.59028003 0.258386
0.59032001 0.2550397
0.59036005 0.2592407
0.59040002 0.2655975
0.59044 0.2582047
0.59048004 0.241206
0.59052002 0.2481784
0.59056 0.2445605
0.59060004 0.2469695
0.59064001 0.2416586
0.59068005 0.2415649
0.59072003 0.2553889
0.59076001 0.2517044
0.59080005 0.243338
0.59084003 0.2563439
0.59088 0.2501142
0.59092004 0.2350354
0.59096002 0.2379984
0.591 0.2408787
0.59104004 0.2415471
0.59108002 0.2555238
0.59112006 0.2604444
0.59116003 0.2600548
0.59120001 0.2561224
0.59124005 0.241988
0.59128003 0.2482804
0.59132001 0.2554513
0.59136005 0.2574042
0.59140002 0.2435249
0.59144 0.2647888
0.59148004 0.2575159
0.59152002 0.2636341
0.59156006 0.2688707
0.59160004 0.2566546
0.59164001 0.2633117
0.59168005 0.2532652
0.59172003 0.2505935
0.59176001 0.2545104
0.59180005 0.2650672
0.59184003 0.2567603
0.59188 0.2326472
0.59192004 0.2531627
0.59196002 0.2574963
0.592 0.2505693
0.59204004 0.2435413
0.59208002 0.2490478
0.59212006 0.2483546
0.59216003 0.2516579
0.59220001 0.2507642
0.59224005 0.2436734
0.59228003 0.2378634
0.59232001 0.2408181
0.59236005 0.2423493
0.59240002 0.2413492
0.59244 0.2272912
0.59248004 0.2443107
0.59252002 0.247883
0.59256006 0.2393128
0.59260004 0.2404334
0.59264001 0.2458501
0.59268005 0.2408726
0.59272003 0.24457
0.59276001 0.2509749
0.59280005 0.2360622
0.59284003 0.2481833
0.59288 0.2428582
0.59292004 0.2315297
0.59296002 0.2377158
0.593 0.2367631
0.59304004 0.2305415
0.59308002 0.2288474
0.59312006 0.2372909
0.59316003 0.2362768
0.59320001 0.2440738
0.59324005 0.2270731
0.59328003 0.2469358
0.59332001 0.2335438
0.59336005 0.2523206
0.59340002 0.2402983
0.59344 0.2273857
0.59348004 0.2275818
0.59352002 0.2287691
0.59356006 0.2337072
0.59360004 0.2343869
0.59364001 0.2385721
0.59368005 0.2524299
0.59372003 0.2287671
0.59376001 0.2347773
0.59380005 0.2339261
0.59384003 0.2269539
0.59388 0.2287441
0.59392004 0.2291801
0.59396002 0.2250341
0.594 0.2360339
0.59404004 0.2324724
0.59408002 0.2588198
0.59412006 0.2487889
0.59416003 0.259914
0.59420001 0.240685
0.59424005 0.2446849
0.59428003 0.2415364
0.59432001 0.2407349
0.59436005 0.2412636
0.59440002 0.249611
0.59444 0.2551518
0.59448004 0.2539941
0.59452002 0.2471082
0.59456006 0.2621525
0.59460004 0.2587126
0.59464001 0.2438269
0.59468005 0.227115
0.59472003 0.2351028
0.59476001 0.2447078
0.59480005 0.2383457
0.59484003 0.2279562
0.59488 0.2321788
0.59492004 0.2338844
0.59496002 0.2486854
0.595 0.2389764
0.59504004 0.2354996
0.59508002 0.2317598
0.59512006 0.2308926
0.59516003 0.2352628
0.59520001 0.2392035
0.59524005 0.2313608
0.59528003 0.2364005
0.59532001 0.2300982
0.59536005 0.2293597
0.59540002 0.2354151
0.59544 0.2329336
0.59548004 0.2330166
0.59552002 0.2244059
0.59556006 0.2311172
0.59560004 0.2366289
0.59564001 0.2305308
0.59568005 0.2338623
0.59572003 0.2344376
0.59576001 0.2433521
0.59580005 0.2569042
0.59584003 0.2562736
0.59588 0.2448445
0.59592004 0.2275762
0.59596002 0.2456542
0.596 0.2338546
0.59604004 0.2302296
0.59608002 0.2302159
0.59612006 0.2342177
0.59616003 0.2468733
0.59620001 0.2312997
0.59624005 0.233369
0.59628003 0.2249087
0.59632001 0.2282976
0.59636005 0.2256076
0.59640002 0.2301701
0.59644 0.2380392
0.59648004 0.224091
0.59652002 0.251027
0.59656006 0.2564412
0.59660004 0.251933
0.59664001 0.2566687
0.59668005 0.2420318
0.59672003 0.2299846
0.59676001 0.2406267
0.59680005 0.2313374
0.59684003 0.2329525
0.59688 0.2368098
0.59692004 0.2417942
0.59696002 0.2298363
0.597 0.2371065
0.59704004 0.2376421
0.59708002 0.2296147
0.59712006 0.2343623
0.59716003 0.2350491
0.59720001 0.2274465
0.59724005 0.2492163
0.59728003 0.2260756
0.59732001 0.2433722
0.59736005 0.2439519
0.59740002 0.2370471
0.59744 0.244315
0.59748004 0.2361338
0.59752002 0.2276651
0.59756006 0.2440354
0.59760004 0.2421264
0.59764001 0.2342915
0.59768005 0.2336406
0.59772003 0.2315649
0.59776001 0.2342398
0.59780005 0.2494396
0.59784003 0.2333628
0.59788 0.2488973
0.59792004 0.2339956
0.59796002 0.2283024
0.598 0.2391764
0.59804004 0.229161
0.59808002 0.24608
0.59812006 0.23454
0.59816003 0.2439313
0.59820001 0.2452699
0.59824005 0.2386566
0.59828003 0.2288855
0.59832001 0.2333367
0.59836005 0.232389
0.59840002 0.2446109
0.59844 0.2422208
0.59848004 0.2378786
0.59852002 0.2341969
0.59856006 0.2469739
0.59860004 0.2408959
0.59864001 0.2506529
0.59868005 0.2373887
0.59872003 0.2301452
0.59876001 0.2338568
0.59880005 0.2299925
0.59884003 0.2365005
0.59888 0.2517032
0.59892004 0.233074
0.59896002 0.23905
0.599 0.2380135
0.59904004 0.2471306
0.59908002 0.27136
0.59912006 0.2543717
0.59916003 0.2473164
0.59920001 0.2348403
0.59924005 0.2315866
0.59928003 0.2343791
0.59932001 0.2242544
0.59936005 0.2500325
0.59940002 0.251667
0.59944 0.2643844
0.59948004 0.2383502
0.59952002 0.236399
0.59956006 0.234551
0.59960004 0.2305821
0.59964001 0.2320565
0.59968005 0.235017
0.59972003 0.2159966
0.59976001 0.226622
0.59980005 0.2475861
0.59984003 0.2411543
0.59988 0.2393825
0.59992004 0.2558038
0.59996002 0.2365133
0.6 0.2430047
0.60004004 0.2242002
0.60008002 0.2414852
0.60012006 0.2283877
0.60016003 0.2470933
0.60020001 0.2417534
0.60024005 0.2455152
0.60028003 0.253464
0.60032001 0.2360981
0.60036005 0.2550034
0.60040002 0.2596375
0.60044 0.2562082
0.60048004 0.2518981
0.60052002 0.2459103
0.60056006 0.2687848
0.60060004 0.2488015
0.60064001 0.2738904
0.60068005 0.259306
0.60072003 0.2566596
0.60076001 0.2541566
0.60080005 0.2476907
0.60084003 0.2638801
0.60088 0.2510614
0.60092004 0.2342609
0.60096002 0.2418187
0.601 0.242348
0.60104004 0.2512573
0.60108002 0.2387342
0.60112006 0.2439906
0.60116003 0.236731
0.60120001 0.2631492
0.60124005 0.2569709
0.60128003 0.247743
0.60132001 0.2363904
0.60136005 0.2518744
0.60140002 0.2489292
0.60144 0.2377492
0.60148004 0.2612524
0.60152002 0.2428933
0.60156006 0.2525533
0.60160004 0.248999
0.60164001 0.2460404
0.60168005 0.2491036
0.60172003 0.2725751
0.60176001 0.2546565
0.60180005 0.2543535
0.60184003 0.2639571
0.60188 0.2536937
0.60192004 0.2432602
0.60196002 0.2373815
0.602 0.2292116
0.60204004 0.2454159
0.60208002 0.24266
0.60212006 0.2466252
0.60216003 0.2558119
0.60220001 0.2582283
0.60224005 0.2544967
0.60228003 0.2444927
0.60232001 0.2513817
0.60236005 0.2667727
0.60240002 0.2415613
0.60244 0.2498244
0.60248004 0.2589962
0.60252002 0.2507943
0.60256006 0.25133
0.60260004 0.2689169
0.60264001 0.2581602
0.60268005 0.2523609
0.60272003 0.2402621
0.60276001 0.2484285
0.60280005 0.2426653
0.60284003 0.2489319
0.60288 0.2603894
0.60292004 0.2504369
0.60296002 0.2645807
0.603 0.2545002
0.60304004 0.2393881
0.60308002 0.2390035
0.60312006 0.2414121
0.60316003 0.2488287
0.60320001 0.2404685
0.60324005 0.2356322
0.60328003 0.2466373
0.60332001 0.2461865
0.60336005 0.2456246
0.60340002 0.2418595
0.60344 0.2497348
0.60348004 0.2577528
0.60352002 0.2258262
0.60356006 0.2393336
0.60360004 0.2477033
0.60364001 0.2331998
0.60368005 0.2549364
0.60372003 0.2502746
0.60376001 0.2558969
0.60380005 0.2509832
0.60384003 0.2444326
0.60388 0.2546673
0.60392004 0.2737478
0.60396002 0.2463246
0.604 0.2710608
0.60404004 0.2588528
0.60408002 0.2740138
0.60412006 0.2472489
0.60416003 0.2504022
0.60420001 0.2482502
0.60424005 0.2726734
0.60428003 0.2575422
0.60432001 0.2546956
0.60436005 0.2383046
0.60440002 0.2487664
0.60444 0.2382676
0.60448004 0.2406285
0.60452002 0.2477236
0.60456006 0.2428167
0.60460004 0.2562601
0.60464001 0.2463113
0.60468005 0.2504807
0.60472003 0.2550387
0.60476001 0.2637677
0.60480005 0.2615107
0.60484003 0.2516705
0.60488 0.2523258
0.60492004 0.2463208
0.60496002 0.2312708
0.605 0.2436117
0.60504004 0.2313922
0.60508002 0.2418056
0.60512006 0.257659
0.60516003 0.249818
0.60520001 0.2592122
0.60524005 0.2344802
0.60528003 0.2309586
0.60532001 0.2592942
0.60536005 0.2475788
0.60540002 0.242579
0.60544 0.2394536
0.60548004 0.2497798
0.60552002 0.2645517
0.60556006 0.2283382
0.60560004 0.2647783
0.60564001 0.2372404
0.60568005 0.2437633
0.60572003 0.2431202
0.60576001 0.2274914
0.60580005 0.2461828
0.60584003 0.2401388
0.60588 0.2292744
0.60592004 0.2462747
0.60596002 0.2422572
0.606 0.2436058
0.60604004 0.2351594
0.60608002 0.2339012
0.60612006 0.2531396
0.60616003 0.2452029
0.60620001 0.2567995
0.60624005 0.2445028
0.60628003 0.2510872
0.60632001 0.2428326
0.60636005 0.2234368
0.60640002 0.2360481
0.60644 0.253334
0.60648004 0.2440535
0.60652002 0.2302077
0.60656006 0.24132
0.60660004 0.2338028
0.60664001 0.2477122
0.60668005 0.2527805
0.60672003 0.2399064
0.60676001 0.2379135
0.60680005 0.2337555
0.60684003 0.2373372
0.60688 0.2326854
0.60692004 0.2410655
0.60696002 0.2335279
0.607 0.252437
0.60704004 0.2451495
0.60708002 0.2588786
0.60712006 0.2542698
0.60716003 0.2497055
0.60720001 0.2500823
0.60724005 0.2321758
0.60728003 0.2296828
0.60732001 0.2361998
0.60736005 0.2348221
0.60740002 0.2359989
0.60744 0.2324821
0.60748004 0.2409965
0.60752002 0.2450517
0.60756006 0.2359083
0.60760004 0.2377317
0.60764001 0.2370902
0.60768005 0.2359096
0.60772003 0.2348721
0.60776001 0.2280322
0.60780005 0.2342966
0.60784003 0.2389078
0.60788 0.2490618
0.60792004 0.2309164
0.60796002 0.2369436
0.608 0.2641917
0.60804004 0.2531997
0.60808002 0.2518679
0.60812006 0.2351773
0.60816003 0.2357688
0.60820001 0.2453009
0.60824005 0.2296982
0.60828003 0.2516781
0.60832001 0.2294504
0.60836005 0.2314131
0.60840002 0.2321584
0.60844 0.2477946
0.60848004 0.2360531
0.60852002 0.2565447
0.60856006 0.2479904
0.60860004 0.2626721
0.60864001 0.2378333
0.60868005 0.2448663
0.60872003 0.2575514
0.60876001 0.2463155
0.60880005 0.2579323
0.60884003 0.2613011
0.60888 0.267105
0.60892004 0.2545573
0.60896002 0.2566062
0.609 0.2610181
0.60904004 0.2599927
0.60908002 0.2626467
0.60912006 0.2458647
0.60916003 0.2476022
0.60920001 0.2544659
0.60924005 0.2471239
0.60928003 0.2729815
0.60932001 0.2559938
0.60936005 0.2455268
0.60940002 0.2546759
0.60944 0.2587242
0.60948004 0.2582164
0.60952002 0.263084
0.60956006 0.2518549
0.60960004 0.2519242
0.60964001 0.2596562
0.60968005 0.2476235
0.60972003 0.2483647
0.60976001 0.2519301
0.60980005 0.2367482
0.60984003 0.2433095
0.60988 0.2477744
0.60992004 0.2397646
0.60996002 0.23157
0.61 0.247695
0.61004004 0.229651
0.61008002 0.2467521
0.61012006 0.2349736
0.61016003 0.2332553
0.61020001 0.2330541
0.61024005 0.2333839
0.61028003 0.2279462
0.61032001 0.2274567
0.61036005 0.2376993
0.61040002 0.2331285
0.61044 0.237295
0.61048004 0.2386638
0.61052002 0.2481488
0.61056006 0.2373286
0.61060004 0.23351
0.61064001 0.2319289
0.61068005 0.2334043
0.61072003 0.2517184
0.61076001 0.2437157
0.61080005 0.253471
0.61084003 0.243201
0.61088 0.251399
0.61092004 0.2404613
0.61096002 0.2384063
0.611 0.2286625
0.61104004 0.2386003
0.61108002 0.2465963
0.61112006 0.2512552
0.61116003 0.2766195
0.61120001 0.2423134
0.61124005 0.2587386
0.61128003 0.2542698
0.61132001 0.2820092
0.61136005 0.2782622
0.61140002 0.2837259
0.61144 0.2712631
0.61148004 0.2769143
0.61152002 0.2392962
0.61156006 0.2377311
0.61160004 0.2502305
0.61164001 0.2538817
0.61168005 0.2614731
0.61172003 0.244919
0.61176001 0.2492686
0.61180005 0.2573129
0.61184003 0.2273444
0.61188 0.2409835
0.61192004 0.2478112
0.61196002 0.2345712
0.612 0.2375471
0.61204004 0.2613169
0.61208002 0.2539803
0.61212006 0.2409732
0.61216003 0.2442359
0.61220001 0.240207
0.61224005 0.2620082
0.61228003 0.2443792
0.61232001 0.2460388
0.61236005 0.2473527
0.61240002 0.2386541
0.61244 0.24666
0.61248004 0.27094
0.61252002 0.2515388
0.61256006 0.2556905
0.61260004 0.263589
0.61264001 0.2535499
0.61268005 0.2657335
0.61272003 0.268524
0.61276001 0.2697494
0.61280005 0.2732611
0.61284003 0.2583446
0.61288 0.2639099
0.61292004 0.2937363
0.61296002 0.2619419
0.613 0.2820073
0.61304004 0.2723103
0.61308002 0.264348
0.61312006 0.2674254
0.61316003 0.2535772
0.61320001 0.2420253
0.61324005 0.2744609
0.61328003 0.253574
0.61332001 0.2562034
0.61336005 0.2467425
0.61340002 0.2602916
0.61344 0.2561956
0.61348004 0.2506542
0.61352002 0.2525846
0.61356006 0.2512327
0.61360004 0.2615043
0.61364001 0.2699079
0.61368005 0.2527505
0.61372003 0.2678594
0.61376001 0.2543736
0.61380005 0.2547591
0.61384003 0.2487861
0.61388 0.2650905
0.61392004 0.262164
0.61396002 0.2672832
0.614 0.2607299
0.61404004 0.2674972
0.61408002 0.2727175
0.61412006 0.2667335
0.61416003 0.2484265
0.61420001 0.2533181
0.61424005 0.2466127
0.61428003 0.2540224
0.61432001 0.2454824
0.61436005 0.2476536
0.61440002 0.2552221
0.61444 0.2531309
0.61448004 0.2422568
0.61452002 0.2702588
0.61456006 0.2688687
0.61460004 0.2603192
0.61464001 0.2548284
0.61468005 0.2427846
0.61472003 0.2439682
0.61476001 0.229441
0.61480005 0.2316452
0.61484003 0.2284711
0.61488 0.2459259
0.61492004 0.2174067
0.61496002 0.228694
0.615 0.2193428
0.61504004 0.2340499
0.61508002 0.2158494
0.61512006 0.2217531
0.61516003 0.2420311
0.61520001 0.2332368
0.61524005 0.2384396
0.61528003 0.2455107
0.61532001 0.2448154
0.61536005 0.2499691
0.61540002 0.2428143
0.61544 0.22372
0.61548004 0.2391795
0.61552002 0.2433472
0.61556006 0.2488145
0.61560004 0.2499446
0.61564001 0.2731675
0.61568005 0.2625881
0.61572003 0.2647365
0.61576001 0.2629234
0.61580005 0.2566575
0.61584003 0.25864
0.61588 0.2575686
0.61592004 0.2883227
0.61596002 0.2593868
0.616 0.2610664
0.61604004 0.2606723
0.61608002 0.2760583
0.61612006 0.2665327
0.61616003 0.2583727
0.61620001 0.2555118
0.61624005 0.2583705
0.61628003 0.2630858
0.61632001 0.27025
0.61636005 0.2547575
0.61640002 0.2577941
0.61644 0.2492845
0.61648004 0.2572036
0.61652002 0.2576474
0.61656006 0.251169
0.61660004 0.2694004
0.61664001 0.2713235
0.61668005 0.2696591
0.61672003 0.268989
0.61676001 0.2799292
0.61680005 0.2715328
0.61684003 0.2780068
0.61688 0.2656515
0.61692004 0.2758057
0.61696002 0.2469062
0.617 0.2609253
0.61704004 0.2550706
0.61708002 0.2572098
0.61712006 0.2572155
0.61716003 0.2449384
0.61720001 0.2394841
0.61724005 0.2518251
0.61728003 0.2611721
0.61732001 0.2491516
0.61736005 0.2622463
0.61740002 0.2481073
0.61744 0.2598115
0.61748004 0.2517352
0.61752002 0.2571128
0.61756006 0.2528328
0.61760004 0.2488888
0.61764001 0.2593394
0.61768005 0.2693589
0.61772003 0.2616491
0.61776001 0.2808862
0.61780005 0.2815129
0.61784003 0.2504402
0.61788 0.2479485
0.61792004 0.2663883
0.61796002 0.2510477
0.618 0.2503138
0.61804004 0.2628431
0.61808002 0.2686774
0.61812006 0.2698036
0.61816003 0.2583541
0.61820001 0.2676741
0.61824005 0.2471835
0.61828003 0.2416607
0.61832001 0.2613646
0.61836005 0.2735664
0.61840002 0.2606851
0.61844 0.2602796
0.61848004 0.2582106
0.61852002 0.2519773
0.61856006 0.2541041
0.61860004 0.264196
0.61864001 0.2556023
0.61868005 0.2547944
0.61872003 0.2555265
0.61876001 0.2528681
0.61880005 0.2447384
0.61884003 0.2494309
0.61888 0.2468229
0.61892004 0.2565484
0.61896002 0.2599151
0.619 0.257171
0.61904004 0.2408072
0.61908002 0.2455932
0.61912006 0.2543632
0.61916003 0.2418961
0.61920001 0.2436923
0.61924005 0.2469784
0.61928003 0.2338705
0.61932001 0.2427459
0.61936005 0.2346599
0.61940002 0.2414027
0.61944 0.2507968
0.61948004 0.2411223
0.61952002 0.2587432
0.61956006 0.2502862
0.61960004 0.2631228
0.61964001 0.243
0.61968005 0.2518353
0.61972003 0.2584779
0.61976001 0.262823
0.61980005 0.2673791
0.61984003 0.268447
0.61988 0.2456937
0.61992004 0.2349356
0.61996002 0.2446041
0.62 0.234565
0.62004004 0.2457912
0.62008002 0.2546032
0.62012006 0.2470133
0.62016003 0.2662368
0.62020001 0.2771994
0.62024005 0.2944585
0.62028003 0.2684563
0.62032001 0.2675504
0.62036005 0.2659729
0.62040002 0.2759049
0.62044 0.2639444
0.62048004 0.2667464
0.62052002 0.270764
0.62056006 0.2691703
0.62060004 0.2641976
0.62064001 0.2521773
0.62068005 0.25782
0.62072003 0.2634732
0.62076001 0.2841412
0.62080005 0.2758246
0.62084003 0.268625
0.62088 0.2511061
0.62092004 0.2521672
0.62096002 0.2586788
0.621 0.2487298
0.62104004 0.2466675
0.62108002 0.2447909
0.62112006 0.2575925
0.62116003 0.2706984
0.62120001 0.2512353
0.62124005 0.2614866
0.62128003 0.2594227
0.62132001 0.2567985
0.62136005 0.2550952
0.62140002 0.2440775
0.62144 0.2377317
0.62148004 0.2559986
0.62152002 0.2489321
0.62156006 0.2484899
0.62160004 0.2525197
0.62164001 0.2660543
0.62168005 0.2675301
0.62172003 0.2627731
0.62176001 0.2610812
0.62180005 0.255416
0.62184003 0.2610708
0.62188 0.260993
0.62192004 0.2641736
0.62196002 0.2652786
0.622 0.2815082
0.62204004 0.2668953
0.62208002 0.2705972
0.62212006 0.2624008
0.62216003 0.2659932
0.62220001 0.2591515
0.62224005 0.2587295
0.62228003 0.2643651
0.62232001 0.2682329
0.62236005 0.2654948
0.62240002 0.249855
0.62244 0.2677593
0.62248004 0.2542416
0.62252002 0.2641535
0.62256006 0.2586591
0.62260004 0.2550513
0.62264001 0.2836963
0.62268005 0.2699791
0.62272003 0.2655055
0.62276001 0.2665024
0.62280005 0.2614061
0.62284003 0.2469432
0.62288 0.2716938
0.62292004 0.2500622
0.62296002 0.259451
0.623 0.2629998
0.62304004 0.2537543
0.62308002 0.2591376
0.62312006 0.2523191
0.62316003 0.2674686
0.62320001 0.273968
0.62324005 0.2605479
0.62328003 0.2614318
0.62332001 0.2658859
0.62336005 0.2701342
0.62340002 0.262553
0.62344 0.2673443
0.62348004 0.2532503
0.62352002 0.2461586
0.62356006 0.2540317
0.62360004 0.2530177
0.62364001 0.276098
0.62368005 0.2755764
0.62372003 0.2561346
0.62376001 0.260175
0.62380005 0.2564109
0.62384003 0.2661825
0.62388 0.2648683
0.62392004 0.2727232
0.62396002 0.2671463
0.624 0.2744935
0.62404004 0.269752
0.62408002 0.2496838
0.62412006 0.2500956
0.62416003 0.2647149
0.62420001 0.2674165
0.62424005 0.2566606
0.62428003 0.2791727
0.62432001 0.2644507
0.62436005 0.2593844
0.62440002 0.2738668
0.62444 0.2674043
0.62448004 0.2669691
0.62452002 0.2578289
0.62456006 0.2677945
0.62460004 0.2397061
0.62464001 0.2504585
0.62468005 0.2726397
0.62472003 0.2574658
0.62476001 0.2588409
0.62480005 0.2609871
0.62484003 0.2713964
0.62488 0.2635504
0.62492004 0.2800887
0.62496002 0.2526651
0.625 0.2410644
0.62504004 0.2514808
0.62508002 0.2482497
0.62512006 0.2336223
0.62516003 0.255874
0.62520001 0.2584289
0.62524005 0.2591349
0.62528003 0.2503306
0.62532001 0.256678
0.62536005 0.250974
0.62540002 0.2569187
0.62544 0.2386923
0.62548004 0.2499111
0.62552002 0.2456988
0.62556006 0.2463674
0.62560004 0.2780102
0.62564001 0.2546326
0.62568005 0.248473
0.62572003 0.2467451
0.62576001 0.2479773
0.62580005 0.2509393
0.62584003 0.256842
0.62588 0.2589508
0.62592004 0.2703183
0.62596002 0.2489096
0.626 0.2637867
0.62604004 0.258178
0.62608002 0.2653672
0.62612006 0.2651021
0.62616003 0.2592241
0.62620001 0.2604584
0.62624005 0.2575724
0.62628003 0.2691159
0.62632001 0.2501766
0.62636005 0.2548939
0.62640002 0.2552464
0.62644 0.266249
0.62648004 0.2595513
0.62652002 0.2409915
0.62656006 0.260229
0.62660004 0.2520302
0.62664001 0.2697998
0.62668005 0.2582711
0.62672003 0.2330712
0.62676001 0.251868
0.62680005 0.2682308
0.62684003 0.2737413
0.62688 0.2729667
0.62692004 0.2548496
0.62696002 0.2709087
0.627 0.2538919
0.62704004 0.265619
0.62708002 0.2595846
0.62712006 0.258867
0.62716003 0.2691738
0.62720001 0.2740013
0.62724005 0.2561819
0.62728003 0.2678518
0.62732001 0.2722265
0.62736005 0.2767036
0.62740002 0.2609059
0.62744 0.2735501
0.62748004 0.2629684
0.62752002 0.2552497
0.62756006 0.2599695
0.62760004 0.2656613
0.62764001 0.2881663
0.62768005 0.292784
0.62772003 0.2901718
0.62776001 0.2974939
0.62780005 0.2841635
0.62784003 0.2923895
0.62788 0.2902007
0.62792004 0.2815816
0.62796002 0.285668
0.628 0.2695171
0.62804004 0.2658978
0.62808002 0.2835789
0.62812006 0.2609139
0.62816003 0.2798727
0.62820001 0.2628245
0.62824005 0.282065
0.62828003 0.2751796
0.62832001 0.2764284
0.62836005 0.2581638
0.62840002 0.2524832
0.62844 0.262524
0.62848004 0.2690178
0.62852002 0.2581398
0.62856006 0.2694743
0.62860004 0.2668939
0.62864001 0.252472
0.62868005 0.2686805
0.62872003 0.2571684
0.62876001 0.2551132
0.62880005 0.2564376
0.62884003 0.2572779
0.62888 0.2690839
0.62892004 0.2827783
0.62896002 0.2607043
0.629 0.2715093
0.62904004 0.2604841
0.62908002 0.252822
0.62912006 0.2367135
0.62916003 0.24975
0.62920001 0.2437931
0.62924005 0.2453501
0.62928003 0.2358081
0.62932001 0.2395406
0.62936005 0.2353968
0.62940002 0.2358936
0.62944 0.2385542
0.62948004 0.2649641
0.62952002 0.2656853
0.62956006 0.2549613
0.62960004 0.2546074
0.62964001 0.2540403
0.62968005 0.2500378
0.62972003 0.2537541
0.62976001 0.2638456
0.62980005 0.2695323
0.62984003 0.2616223
0.62988 0.2633943
0.62992004 0.2551014
0.62996002 0.2522816
0.63 0.2429163
0.63004004 0.2431113
0.63008002 0.2406764
0.63012006 0.2486235
0.63016003 0.2440145
0.63020001 0.2597264
0.63024005 0.2599936
0.63028003 0.2582026
0.63032001 0.2477426
0.63036005 0.2655555
0.63040002 0.2686876
0.63044 0.2542261
0.63048004 0.2585787
0.63052002 0.2790472
0.63056006 0.2367174
0.63060004 0.2440412
0.63064001 0.2497122
0.63068005 0.2531525
0.63072003 0.2560003
0.63076001 0.2404693
0.63080005 0.2311579
0.63084003 0.2544445
0.63088 0.2392004
0.63092004 0.2511958
0.63096002 0.2525518
0.631 0.2555875
0.63104004 0.2564454
0.63108002 0.2647348
0.63112006 0.252984
0.63116003 0.2663997
0.63120001 0.2553655
0.63124005 0.2402484
0.63128003 0.2589231
0.63132001 0.2487715
0.63136005 0.2662091
0.63140002 0.2596558
0.63144 0.2604039
0.63148004 0.2443237
0.63152002 0.2457963
0.63156006 0.2469951
0.63160004 0.2534407
0.63164001 0.2543892
0.63168005 0.2568205
0.63172003 0.2620168
0.63176001 0.2525828
0.63180005 0.2578104
0.63184003 0.2496516
0.63188 0.2535764
0.63192004 0.2439677
0.63196002 0.2558101
0.632 0.2550365
0.63204004 0.2570085
0.63208002 0.2646838
0.63212006 0.2481888
0.63216003 0.242244
0.63220001 0.238099
0.63224005 0.2364936
0.63228003 0.2500493
0.63232001 0.2538563
0.63236005 0.262318
0.63240002 0.2614918
0.63244 0.2653544
0.63248004 0.2792922
0.63252002 0.2607395
0.63256006 0.2604551
0.63260004 0.2421729
0.63264001 0.2514388
0.63268005 0.2546678
0.63272003 0.2524545
0.63276001 0.2611191
0.63280005 0.2700229
0.63284003 0.2515839
0.63288 0.2452507
0.63292004 0.2402839
0.63296002 0.2396646
0.633 0.2432623
0.63304004 0.2561532
0.63308002 0.2528093
0.63312006 0.2487604
0.63316003 0.2460656
0.63320001 0.2562865
0.63324005 0.2649386
0.63328003 0.271186
0.63332001 0.2637481
0.63336005 0.2526172
0.63340002 0.2545107
0.63344 0.2548684
0.63348004 0.2635825
0.63352002 0.2678977
0.63356006 0.2455784
0.63360004 0.2598362
0.63364001 0.246084
0.63368005 0.2517252
0.63372003 0.2471594
0.63376001 0.2470184
0.63380005 0.2517164
0.63384003 0.2500778
0.63388 0.2507876
0.63392004 0.2566617
0.63396002 0.242345
0.634 0.2581443
0.63404004 0.2623866
0.63408002 0.2433728
0.63412006 0.2537179
0.63416003 0.2494829
0.63420001 0.2612125
0.63424005 0.2726062
0.63428003 0.2615884
0.63432001 0.2618506
0.63436005 0.26619
0.63440002 0.2633503
0.63444 0.2546118
0.63448004 0.2432122
0.63452002 0.2481721
0.63456006 0.2608159
0.63460004 0.258735
0.63464001 0.2698991
0.63468005 0.2583754
0.63472003 0.2597506
0.63476001 0.2546928
0.63480005 0.2693622
0.63484003 0.2496528
0.63488 0.2467961
0.63492004 0.2620969
0.63496002 0.2598069
0.635 0.2677487
0.63504004 0.2490572
0.63508002 0.2584579
0.63512006 0.2563787
0.63516003 0.2415794
0.63520001 0.2532123
0.63524005 0.2715013
0.63528003 0.2620928
0.63532001 0.2556106
0.63536005 0.2469774
0.63540002 0.2596235
0.63544 0.2674934
0.63548004 0.2698855
0.63552002 0.2623236
0.63556006 0.2552461
0.63560004 0.2511499
0.63564001 0.2497941
0.63568005 0.2359729
0.63572003 0.2714179
0.63576001 0.2646033
0.63580005 0.2555954
0.63584003 0.2458219
0.63588 0.2567755
0.63592004 0.2721635
0.63596002 0.257543
0.636 0.2570467
0.63604004 0.26296
0.63608002 0.2630927
0.63612006 0.2686157
0.63616003 0.2680106
0.63620001 0.2774436
0.63624005 0.2681124
0.63628003 0.2695057
0.63632001 0.2563357
0.63636005 0.2677779
0.63640002 0.2653921
0.63644 0.2720559
0.63648004 0.2778209
0.63652002 0.2850192
0.63656006 0.2758143
0.63660004 0.2806136
0.63664001 0.2778604
0.63668005 0.2762371
0.63672003 0.2666114
0.63676001 0.2594402
0.63680005 0.2624774
0.63684003 0.2755411
0.63688 0.2609999
0.63692004 0.276783
0.63696002 0.268632
0.637 0.2721986
0.63704004 0.2805401
0.63708002 0.2787243
0.63712006 0.2870991
0.63716003 0.297497
0.63720001 0.2852452
0.63724005 0.2786435
0.63728003 0.2827861
0.63732001 0.2599398
0.63736005 0.2850287
0.63740002 0.2687095
0.63744 0.2523613
0.63748004 0.2537901
0.63752002 0.2498655
0.63756006 0.2818277
0.63760004 0.2813081
0.63764001 0.2795223
0.63768005 0.2657713
0.63772003 0.2801668
0.63776001 0.2667124
0.63780005 0.274068
0.63784003 0.2795461
0.63788 0.2761835
0.63792004 0.2688987
0.63796002 0.2689828
0.638 0.2707717
0.63804004 0.2568442
0.63808002 0.2893322
0.63812006 0.2900527
0.63816003 0.2746768
0.63820001 0.2891497
0.63824005 0.2825636
0.63828003 0.3050871
0.63832001 0.2762056
0.63836005 0.2783334
0.63840002 0.2885204
0.63844 0.3006995
0.63848004 0.2849334
0.63852002 0.2925497
0.63856006 0.292264
0.63860004 0.2888096
0.63864001 0.3008189
0.63868005 0.3026101
0.63872003 0.2706304
0.63876001 0.2803678
0.63880005 0.2832217
0.63884003 0.2701636
0.63888 0.289058
0.63892004 0.2853251
0.63896002 0.2691666
0.639 0.2566454
0.63904004 0.2624212
0.63908002 0.2837953
0.63912006 0.2721459
0.63916003 0.275396
0.63920001 0.275488
0.63924005 0.2959283
0.63928003 0.2832676
0.63932001 0.2986861
0.63936005 0.2794654
0.63940002 0.2605627
0.63944 0.2751098
0.63948004 0.2766045
0.63952002 0.2951196
0.63956006 0.2800058
0.63960004 0.3075703
0.63964001 0.2911402
0.63968005 0.3270622
0.63972003 0.3043347
0.63976001 0.3102424
0.63980005 0.293846
0.63984003 0.3140238
0.63988 0.3047983
0.63992004 0.2746753
0.63996002 0.2917432
0.64 0.2775716
0.64004004 0.2810854
0.64008002 0.2900796
0.64012006 0.2977445
0.64016003 0.2988078
0.64020001 0.2913907
0.64024005 0.2728545
0.64028003 0.2846152
0.64032001 0.3097049
0.64036005 0.2871379
0.64040002 0.2880159
0.64044 0.2735956
0.64048004 0.3066307
0.64052002 0.2787746
0.64056006 0.2850178
0.64060004 0.2820048
0.64064001 0.27459
0.64068005 0.2934371
0.64072003 0.2835518
0.64076001 0.2791051
0.64080005 0.2751765
0.64084003 0.2857223
0.64088 0.2873469
0.64092004 0.2936482
0.64096002 0.29086
0.641 0.2976838
0.64104004 0.2861871
0.64108002 0.2918453
0.64112006 0.2901583
0.64116003 0.2869383
0.64120001 0.2660363
0.64124005 0.2785312
0.64128003 0.2905256
0.64132001 0.2803011
0.64136005 0.266333
0.64140002 0.2715221
0.64144 0.2782427
0.64148004 0.2812751
0.64152002 0.2632543
0.64156006 0.2672913
0.64160004 0.2790103
0.64164001 0.2678778
0.64168005 0.2715944
0.64172003 0.2686289
0.64176001 0.2839969
0.64180005 0.2801846
0.64184003 0.2815714
0.64188 0.2670956
0.64192004 0.2579432
0.64196002 0.2670146
0.642 0.2761757
0.64204004 0.2812716
0.64208002 0.2856132
0.64212006 0.2902038
0.64216003 0.2763726
0.64220001 0.2830128
0.64224005 0.2767684
0.64228003 0.2803333
0.64232001 0.2761437
0.64236005 0.275614
0.64240002 0.268075
0.64244 0.2908183
0.64248004 0.2783455
0.64252002 0.27413
0.64256006 0.256646
0.64260004 0.2875711
0.64264001 0.2661671
0.64268005 0.2704133
0.64272003 0.2524181
0.64276001 0.2665096
0.64280005 0.2600184
0.64284003 0.2437558
0.64288 0.2500755
0.64292004 0.2623377
0.64296002 0.2575079
0.64300006 0.2540627
0.64304004 0.2641586
0.64308002 0.2596991
0.64312006 0.2585573
0.64316003 0.2455585
0.64320001 0.2463323
0.64324005 0.2374533
0.64328003 0.254612
0.64332001 0.2601336
0.64336005 0.261996
0.64340002 0.2557026
0.64344 0.2481188
0.64348004 0.2570215
0.64352002 0.261854
0.64356006 0.2600109
0.64360004 0.2532634
0.64364001 0.2554948
0.64368005 0.2624953
0.64372003 0.272393
0.64376001 0.2730892
0.64380005 0.2783031
0.64384003 0.2479581
0.64388 0.2564463
0.64392004 0.2725131
0.64396002 0.2474056
0.64400006 0.2627056
0.64404004 0.2691608
0.64408002 0.2467779
0.64412006 0.2493194
0.64416003 0.2588175
0.64420001 0.2561743
0.64424005 0.248872
0.64428003 0.2740194
0.64432001 0.2634796
0.64436005 0.2629482
0.64440002 0.2565119
0.64444 0.2555361
0.64448004 0.2449964
0.64452002 0.2680941
0.64456006 0.2674
0.64460004 0.2733009
0.64464001 0.2830219
0.64468005 0.2674657
0.64472003 0.2517723
0.64476001 0.262596
0.64480005 0.2496201
0.64484003 0.264251
0.64488 0.2611401
0.64492004 0.2769376
0.64496002 0.2797443
0.64500006 0.2610977
0.64504004 0.2564637
0.64508002 0.2557853
0.64512006 0.2520002
0.64516003 0.2559944
0.64520001 0.2589036
0.64524005 0.2678212
0.64528003 0.2762893
0.64532001 0.2620514
0.64536005 0.2434606
0.64540002 0.2460323
0.64544 0.2326596
0.64548004 0.2367994
0.64552002 0.2418139
0.64556006 0.2499309
0.64560004 0.245523
0.64564001 0.2436324
0.64568005 0.249908
0.64572003 0.2572141
0.64576001 0.255041
0.64580005 0.2713561
0.64584003 0.248532
0.64588 0.2377498
0.64592004 0.2377729
0.64596002 0.240655
0.64600006 0.2365625
0.64604004 0.2434118
0.64608002 0.2334496
0.64612006 0.2321331
0.64616003 0.2401828
0.64620001 0.2455647
0.64624005 0.2589879
0.64628003 0.2480275
0.64632001 0.2422284
0.64636005 0.2485153
0.64640002 0.2502592
0.64644 0.2663637
0.64648004 0.2419739
0.64652002 0.2567583
0.64656006 0.2600365
0.64660004 0.2682078
0.64664001 0.2847015
0.64668005 0.2795925
0.64672003 0.2726149
0.64676001 0.2719113
0.64680005 0.2788942
0.64684003 0.2745686
0.64688 0.2684357
0.64692004 0.2741609
0.64696002 0.2713103
0.64700006 0.2616113
0.64704004 0.2611212
0.64708002 0.2608126
0.64712006 0.2541868
0.64716003 0.2810933
0.64720001 0.2819369
0.64724005 0.270557
0.64728003 0.2436131
0.64732001 0.2524773
0.64736005 0.2640138
0.64740002 0.2585833
0.64744 0.2547317
0.64748004 0.2597404
0.64752002 0.2516407
0.64756006 0.2471552
0.64760004 0.2504542
0.64764001 0.2642998
0.64768005 0.2508536
0.64772003 0.2483087
0.64776001 0.2520644
0.64780005 0.2433624
0.64784003 0.2533323
0.64788 0.2463873
0.64792004 0.2417991
0.64796002 0.2499028
0.64800006 0.2539131
0.64804004 0.2399913
0.64808002 0.2282493
0.64812006 0.2523495
0.64816003 0.2518641
0.64820001 0.2473513
0.64824005 0.247178
0.64828003 0.2461566
0.64832001 0.2453457
0.64836005 0.2527824
0.64840002 0.2466774
0.64844 0.25339
0.64848004 0.2619923
0.64852002 0.2578321
0.64856006 0.2564906
0.64860004 0.2649743
0.64864001 0.2612067
0.64868005 0.2739505
0.64872003 0.2584338
0.64876001 0.2952894
0.64880005 0.2975025
0.64884003 0.2769817
0.64888 0.2780251
0.64892004 0.2639473
0.64896002 0.2890331
0.64900006 0.2844203
0.64904004 0.2853848
0.64908002 0.2865145
0.64912006 0.2801549
0.64916003 0.2711737
0.64920001 0.2724465
0.64924005 0.2926945
0.64928003 0.2937957
0.64932001 0.276698
0.64936005 0.2922352
0.64940002 0.2732884
0.64944 0.2777768
0.64948004 0.3031562
0.64952002 0.283078
0.64956006 0.2790955
0.64960004 0.2828237
0.64964001 0.2669191
0.64968005 0.2753382
0.64972003 0.2860652
0.64976001 0.2791513
0.64980005 0.2778709
0.64984003 0.2884591
0.64988 0.2886955
0.64992004 0.2709798
0.64996002 0.2761865
0.65000006 0.2852751
0.65004004 0.265781
0.65008002 0.2802803
0.65012006 0.279537
0.65016003 0.2736319
0.65020001 0.276215
0.65024005 0.2999701
0.65028003 0.2837004
0.65032001 0.2727745
0.65036005 0.270491
0.65040002 0.2726236
0.65044 0.2855994
0.65048004 0.2571049
0.65052002 0.2494749
0.65056006 0.2706334
0.65060004 0.2639089
0.65064001 0.2668499
0.65068005 0.2711452
0.65072003 0.2617005
0.65076001 0.2680263
0.65080005 0.2557745
0.65084003 0.2619623
0.65088 0.2686054
0.65092004 0.2757292
0.65096002 0.2720339
0.65100006 0.2778132
0.65104004 0.2823216
0.65108002 0.2834237
0.65112006 0.2611517
0.65116003 0.269029
0.65120001 0.2713837
0.65124005 0.2860415
0.65128003 0.2747682
0.65132001 0.2858967
0.65136005 0.2648393
0.65140002 0.2679591
0.65144 0.2712984
0.65148004 0.2852426
0.65152002 0.2599664
0.65156006 0.2866834
0.65160004 0.2789845
0.65164001 0.2749484
0.65168005 0.2787811
0.65172003 0.2515767
0.65176001 0.2501518
0.65180005 0.2659824
0.65184003 0.2557393
0.65188 0.2733487
0.65192004 0.2611492
0.65196002 0.2539311
0.65200006 0.2494862
0.65204004 0.2519906
0.65208002 0.2464026
0.65212006 0.2639485
0.65216003 0.2605018
0.65220001 0.2776459
0.65224005 0.2878266
0.65228003 0.2762141
0.65232001 0.2716044
0.65236005 0.2553734
0.65240002 0.2604717
0.65244 0.2707763
0.65248004 0.2420641
0.65252002 0.2385616
0.65256006 0.2707236
0.65260004 0.2621193
0.65264001 0.2730874
0.65268005 0.267312
0.65272003 0.2684124
0.65276001 0.2500307
0.65280005 0.261659
0.65284003 0.2980424
0.65288 0.2792534
0.65292004 0.2916042
0.65296002 0.2945628
0.65300006 0.3014427
0.65304004 0.3047201
0.65308002 0.2907309
0.65312006 0.2862517
0.65316003 0.3016037
0.65320001 0.2829046
0.65324005 0.2895615
0.65328003 0.2795149
0.65332001 0.2933955
0.65336005 0.2965918
0.65340002 0.2824451
0.65344 0.3107528
0.65348004 0.302757
0.65352002 0.3172132
0.65356006 0.332656
0.65360004 0.331051
0.65364001 0.3035361
0.65368005 0.3213972
0.65372003 0.340781
0.65376001 0.331535
0.65380005 0.3287461
0.65384003 0.3227311
0.65388 0.3271025
0.65392004 0.330981
0.65396002 0.3158329
0.65400006 0.3262429
0.65404004 0.317274
0.65408002 0.2951701
0.65412006 0.3224204
0.65416003 0.2928441
0.65420001 0.3004522
0.65424005 0.3092448
0.65428003 0.3255093
0.65432001 0.3150259
0.65436005 0.2952956
0.65440002 0.3168567
0.65444 0.2981175
0.65448004 0.3218091
0.65452002 0.3458781
0.65456006 0.3419231
0.65460004 0.3350533
0.65464001 0.3640576
0.65468005 0.3393287
0.65472003 0.3338745
0.65476001 0.323003
0.65480005 0.342544
0.65484003 0.3442286
0.65488 0.3424651
0.65492004 0.3420439
0.65496002 0.3467599
0.65500006 0.3517339
0.65504004 0.351497
0.65508002 0.3645414
0.65512006 0.3321887
0.65516003 0.32306
0.65520001 0.3005613
0.65524005 0.3498619
0.65528003 0.3122621
0.65532001 0.3389227
0.65536005 0.339588
0.65540002 0.3455712
0.65544 0.2938959
0.65548004 0.3079717
0.65552002 0.3068628
0.65556006 0.3080119
0.65560004 0.3159301
0.65564001 0.3216148
0.65568005 0.334029
0.65572003 0.3344086
0.65576001 0.3283326
0.65580005 0.3374802
0.65584003 0.3097608
0.65588 0.3112366
0.65592004 0.3262927
0.65596002 0.3232004
0.65600006 0.3122482
0.65604004 0.304675
0.65608002 0.3097341
0.65612006 0.3037131
0.65616003 0.3173665
0.65620001 0.3011893
0.65624005 0.2988026
0.65628003 0.3100672
0.65632001 0.3038409
0.65636005 0.3085994
0.65640002 0.3201105
0.65644 0.2985114
0.65648004 0.2952099
0.65652002 0.3076058
0.65656006 0.2974953
0.65660004 0.2905264
0.65664001 0.3134129
0.65668005 0.3046028
0.65672003 0.3083196
0.65676001 0.3037957
0.65680005 0.3120428
0.65684003 0.3082017
0.65688 0.3230079
0.65692004 0.3145754
0.65696002 0.3211225
0.65700006 0.3176179
0.65704004 0.2945389
0.65708002 0.3117168
0.65712006 0.2967915
0.65716003 0.3233104
0.65720001 0.3230279
0.65724005 0.3322324
0.65728003 0.3220205
0.65732001 0.3290943
0.65736005 0.3140764
0.65740002 0.3045156
0.65744 0.3056139
0.65748004 0.3127349
0.65752002 0.302869
0.65756006 0.2973223
0.65760004 0.3185479
0.65764001 0.3283276
0.65768005 0.3230975
0.65772003 0.3231691
0.65776001 0.3498711
0.65780005 0.3296893
0.65784003 0.3244664
0.65788 0.3112665
0.65792004 0.3398133
0.65796002 0.3314587
0.65800006 0.3340739
0.65804004 0.3328922
0.65808002 0.3397889
0.65812006 0.327482
0.65816003 0.3472562
0.65820001 0.3446253
0.65824005 0.335419
0.65828003 0.3439217
0.65832001 0.3389534
0.65836005 0.3487949
0.65840002 0.328326
0.65844 0.3544849
0.65848004 0.3415242
0.65852002 0.3753393
0.65856006 0.3594943
0.65860004 0.35262
0.65864001 0.353165
0.65868005 0.3355826
0.65872003 0.3756297
0.65876001 0.3509427
0.65880005 0.3755033
0.65884003 0.3542611
0.65888 0.3409106
0.65892004 0.34817
0.65896002 0.3606071
0.65900006 0.3551148
0.65904004 0.3362839
0.65908002 0.3439626
0.65912006 0.3427245
0.65916003 0.3465411
0.65920001 0.3483063
0.65924005 0.3469858
0.65928003 0.3646919
0.65932001 0.347988
0.65936005 0.387586
0.65940002 0.3655045
0.65944 0.3457881
0.65948004 0.3536461
0.65952002 0.365607
0.65956006 0.3629379
0.65960004 0.3277115
0.65964001 0.3320293
0.65968005 0.3713442
0.65972003 0.3557622
0.65976001 0.3485152
0.65980005 0.3460649
0.65984003 0.314599
0.65988 0.3212084
0.65992004 0.3173724
0.65996002 0.312304
0.66000006 0.3123982
0.66004004 0.3042234
0.66008002 0.3032702
0.66012006 0.3384296
0.66016003 0.3235582
0.66020001 0.3530021
0.66024005 0.3256681
0.66028003 0.3140513
0.66032001 0.3085335
0.66036005 0.3225718
0.66040002 0.315591
0.66044 0.2978014
0.66048004 0.3006674
0.66052002 0.3066706
0.66056006 0.3113869
0.66060004 0.3256627
0.66064001 0.3036858
0.66068005 0.3159854
0.66072003 0.3133155
0.66076001 0.3060025
0.66080005 0.2904971
0.66084003 0.2853706
0.66088 0.3193291
0.66092004 0.3045195
0.66096002 0.3063186
0.66100006 0.2946619
0.66104004 0.3091009
0.66108002 0.3091871
0.66112006 0.3189488
0.66116003 0.2947534
0.66120001 0.2816584
0.66124005 0.28072
0.66128003 0.2990521
0.66132001 0.297922
0.66136005 0.298663
0.66140002 0.2886926
0.66144 0.3043574
0.66148004 0.2809241
0.66152002 0.2949399
0.66156006 0.3266954
0.66160004 0.309695
0.66164001 0.3015928
0.66168005 0.3030424
0.66172003 0.3062717
0.66176001 0.3202561
0.66180005 0.3350034
0.66184003 0.3270239
0.66188 0.3284123
0.66192004 0.3218162
0.66196002 0.3202224
0.66200006 0.3147293
0.66204004 0.3205023
0.66208002 0.3242713
0.66212006 0.2963824
0.66216003 0.3334281
0.66220001 0.3016455
0.66224005 0.321584
0.66228003 0.3442439
0.66232001 0.3404754
0.66236005 0.320222
0.66240002 0.3316996
0.66244 0.3497653
0.66248004 0.343338
0.66252002 0.3434401
0.66256006 0.341544
0.66260004 0.3521904
0.66264001 0.3436725
0.66268005 0.3542964
0.66272003 0.3497054
0.66276001 0.3380997
0.66280005 0.3223257
0.66284003 0.3406893
0.66288 0.3525246
0.66292004 0.3430062
0.66296002 0.3437967
0.66300006 0.3333784
0.66304004 0.3450115
0.66308002 0.3815205
0.66312006 0.3517748
0.66316003 0.3378925
0.66320001 0.3410742
0.66324005 0.3424436
0.66328003 0.3490015
0.66332001 0.3277074
0.66336005 0.3459702
0.66340002 0.3365238
0.66344 0.3462382
0.66348004 0.3294019
0.66352002 0.3281375
0.66356006 0.3240162
0.66360004 0.3274306
0.66364001 0.3577444
0.66368005 0.324209
0.66372003 0.3354803
0.66376001 0.3305065
0.66380005 0.3521695
0.66384003 0.3502007
0.66388 0.3417953
0.66392004 0.3231328
0.66396002 0.3079084
0.66400006 0.3162939
0.66404004 0.3431624
0.66408002 0.3316112
0.66412006 0.3738647
0.66416003 0.3570187
0.66420001 0.3440348
0.66424005 0.344789
0.66428003 0.3502843
0.66432001 0.3481935
0.66436005 0.3429489
0.66440002 0.3278167
0.66444 0.3191117
0.66448004 0.3344212
0.66452002 0.3183687
0.66456006 0.3180603
0.66460004 0.3262853
0.66464001 0.3483134
0.66468005 0.3268536
0.66472003 0.3684254
0.66476001 0.3444522
0.66480005 0.3604167
0.66484003 0.3562851
0.66488 0.3599652
0.66492004 0.3492466
0.66496002 0.3405629
0.66500006 0.3467154
0.66504004 0.3507567
0.66508002 0.3909911
0.66512006 0.3428515
0.66516003 0.347709
0.66520001 0.3617092
0.66524005 0.35413
0.66528003 0.3345384
0.66532001 0.3209284
0.66536005 0.3397183
0.66540002 0.357843
0.66544 0.3453178
0.66548004 0.3574143
0.66552002 0.3795284
0.66556006 0.3625779
0.66560004 0.3758858
0.66564001 0.3802816
0.66568005 0.3691719
0.66572003 0.3696543
0.66576001 0.3535552
0.66580005 0.3764573
0.66584003 0.3834202
0.66588 0.3778218
0.66592004 0.3465208
0.66596002 0.344209
0.66600006 0.3605789
0.66604004 0.3495501
0.66608002 0.3950988
0.66612006 0.3666371
0.66616003 0.3576716
0.66620001 0.3504722
0.66624005 0.3635473
0.66628003 0.3504896
0.66632001 0.3491836
0.66636005 0.3710613
0.66640002 0.362359
0.66644 0.3269821
0.66648004 0.3442191
0.66652002 0.3405418
0.66656006 0.3698488
0.66660004 0.3657443
0.66664001 0.3469135
0.66668005 0.3436379
0.66672003 0.3545157
0.66676001 0.329846
0.66680005 0.3609517
0.66684003 0.3641309
0.66688 0.3466657
0.66692004 0.3630787
0.66696002 0.347191
0.66700006 0.3382556
0.66704004 0.3319253
0.66708002 0.3346
0.66712006 0.3337807
0.66716003 0.3419267
0.66720001 0.3666518
0.66724005 0.3528869
0.66728003 0.3288995
0.66732001 0.3434531
0.66736005 0.3486815
0.66740002 0.3511407
0.66744 0.3588956
0.66748004 0.3339826
0.66752002 0.3671041
0.66756006 0.3540022
0.66760004 0.3553589
0.66764001 0.3613569
0.66768005 0.3574781
0.66772003 0.3804258
0.66776001 0.3570136
0.66780005 0.3464379
0.66784003 0.3596025
0.66788 0.3544098
0.66792004 0.3376506
0.66796002 0.347686
0.66800006 0.3325231
0.66804004 0.3520717
0.66808002 0.37678
0.66812006 0.3360656
0.66816003 0.33396
0.66820001 0.3315767
0.66824005 0.3549452
0.66828003 0.3260884
0.66832001 0.3344583
0.66836005 0.3114241
0.66840002 0.3228668
0.66844 0.3418286
0.66848004 0.3280775
0.66852002 0.3462447
0.66856006 0.331519
0.66860004 0.324158
0.66864001 0.3335387
0.66868005 0.3259943
0.66872003 0.342718
0.66876001 0.3429166
0.66880005 0.3465028
0.66884003 0.3293307
0.66888 0.3237804
0.66892004 0.3242076
0.66896002 0.3198192
0.66900006 0.3628598
0.66904004 0.353641
0.66908002 0.3494166
0.66912006 0.3161251
0.66916003 0.3352328
0.66920001 0.3463044
0.66924005 0.3442881
0.66928003 0.3175861
0.66932001 0.3506071
0.66936005 0.3507257
0.66940002 0.3558867
0.66944 0.376313
0.66948004 0.3408579
0.66952002 0.3359289
0.66956006 0.3227946
0.66960004 0.3354914
0.66964001 0.3303528
0.66968005 0.3332855
0.66972003 0.3515305
0.66976001 0.3484887
0.66980005 0.3360281
0.66984003 0.3353312
0.66988 0.3475932
0.66992004 0.3265454
0.66996002 0.3426779
0.67000006 0.3328329
0.67004004 0.360276
0.67008002 0.3459703
0.67012006 0.3430175
0.67016003 0.3410463
0.67020001 0.335517
0.67024005 0.3471908
0.67028003 0.3462267
0.67032001 0.3418796
0.67036005 0.3302093
0.67040002 0.3164226
0.67044 0.333335
0.67048004 0.3411863
0.67052002 0.329218
0.67056006 0.3178824
0.67060004 0.323271
0.67064001 0.3207677
0.67068005 0.328185
0.67072003 0.3314072
0.67076001 0.3143234
0.67080005 0.335105
0.67084003 0.3389242
0.67088 0.3193856
0.67092004 0.3172547
0.67096002 0.3080395
0.67100006 0.3158316
0.67104004 0.3111291
0.67108002 0.3047982
0.67112006 0.337047
0.67116003 0.3167096
0.67120001 0.3266318
0.67124005 0.3274366
0.67128003 0.3433128
0.67132001 0.3174627
0.67136005 0.3157232
0.67140002 0.3409711
0.67144 0.3091863
0.67148004 0.3164326
0.67152002 0.3175698
0.67156006 0.3198939
0.67160004 0.302163
0.67164001 0.3172788
0.67168005 0.3066609
0.67172003 0.315984
0.67176001 0.3311166
0.67180005 0.3441148
0.67184003 0.3367573
0.67188 0.348324
0.67192004 0.3495739
0.67196002 0.3516907
0.67200006 0.3222188
0.67204004 0.3300435
0.67208002 0.3303235
0.67212006 0.3446258
0.67216003 0.3132145
0.67220001 0.326867
0.67224005 0.3265548
0.67228003 0.343008
0.67232001 0.3419057
0.67236005 0.341323
0.67240002 0.3375616
0.67244 0.3423217
0.67248004 0.3404016
0.67252002 0.3314167
0.67256006 0.335365
0.67260004 0.3317461
0.67264001 0.3359735
0.67268005 0.3343655
0.67272003 0.3335923
0.67276001 0.3371941
0.67280005 0.3587347
0.67284003 0.3694399
0.67288 0.3742172
0.67292004 0.3512479
0.67296002 0.3485101
0.67300006 0.3548747
0.67304004 0.3496815
0.67308002 0.3474993
0.67312006 0.3510668
0.67316003 0.356142
0.67320001 0.3522388
0.67324005 0.3469078
0.67328003 0.3504932
0.67332001 0.3606078
0.67336005 0.3375269
0.67340002 0.3689536
0.67344 0.3477292
0.67348004 0.3338956
0.67352002 0.3517821
0.67356006 0.3293356
0.67360004 0.3440339
0.67364001 0.3555467
0.67368005 0.3346387
0.67372003 0.3229122
0.67376001 0.3458583
0.67380005 0.3376696
0.67384003 0.3460942
0.67388 0.336098
0.67392004 0.3447393
0.67396002 0.3230869
0.67400006 0.3186929
0.67404004 0.3314608
0.67408002 0.3200259
0.67412006 0.3482839
0.67416003 0.3442537
0.67420001 0.329353
0.67424005 0.3368411
0.67428003 0.3265996
0.67432001 0.3089226
0.67436005 0.3383603
0.67440002 0.3270843
0.67444 0.3305208
0.67448004 0.3853135
0.67452002 0.3612607
0.67456006 0.3457159
0.67460004 0.3526983
0.67464001 0.3580309
0.67468005 0.3597444
0.67472003 0.331097
0.67476001 0.3552259
0.67480005 0.3492708
0.67484003 0.3436171
0.67488 0.3399714
0.67492004 0.3311756
0.67496002 0.3537251
0.67500006 0.3421577
0.67504004 0.345889
0.67508002 0.344393
0.67512006 0.3549408
0.67516003 0.3451751
0.67520001 0.349064
0.67524005 0.3535601
0.67528003 0.3479244
0.67532001 0.3705384
0.67536005 0.3561229
0.67540002 0.3701633
0.67544 0.3717685
0.67548004 0.3688171
0.67552002 0.3452021
0.67556006 0.3542501
0.67560004 0.3429458
0.67564001 0.3225859
0.67568005 0.3441218
0.67572003 0.3529092
0.67576001 0.3472805
0.67580005 0.3281291
0.67584003 0.3440391
0.67588 0.3548366
0.67592004 0.3498683
0.67596002 0.334043
0.67600006 0.3408872
0.67604004 0.3226097
0.67608002 0.3479314
0.67612006 0.3421918
0.67616003 0.3334108
0.67620001 0.3450452
0.67624005 0.3364799
0.67628003 0.3560151
0.67632001 0.3403351
0.67636005 0.3468607
0.67640002 0.3466079
0.67644 0.349144
0.67648004 0.3540457
0.67652002 0.3367213
0.67656006 0.3282054
0.67660004 0.3175127
0.67664001 0.3456358
0.67668005 0.3289317
0.67672003 0.3548172
0.67676001 0.3385758
0.67680005 0.3213099
0.67684003 0.3241905
0.67688 0.308176
0.67692004 0.3093025
0.67696002 0.3379824
0.67700006 0.321467
0.67704004 0.3432788
0.67708002 0.3684967
0.67712006 0.3652826
0.67716003 0.3452499
0.67720001 0.3507037
0.67724005 0.3248545
0.67728003 0.3404976
0.67732001 0.3275651
0.67736005 0.3091808
0.67740002 0.3283778
0.67744 0.3411477
0.67748004 0.340594
0.67752002 0.3737716
0.67756006 0.3476014
0.67760004 0.3413569
0.67764001 0.3311946
0.67768005 0.3592637
0.67772003 0.3424821
0.67776001 0.347059
0.67780005 0.3527965
0.67784003 0.3297563
0.67788 0.3429072
0.67792004 0.3308068
0.67796002 0.3369821
0.67800006 0.3235586
0.67804004 0.3299764
0.67808002 0.3487592
0.67812006 0.3516132
0.67816003 0.3679456
0.67820001 0.345985
0.67824005 0.3538674
0.67828003 0.3677626
0.67832001 0.3628942
0.67836005 0.3683065
0.67840002 0.3318878
0.67844 0.335233
0.67848004 0.3366847
0.67852002 0.3427151
0.67856006 0.3433855
0.67860004 0.3497906
0.67864001 0.3288091
0.67868005 0.3572082
0.67872003 0.3306788
0.67876001 0.3203591
0.67880005 0.3239783
0.67884003 0.3204291
0.67888 0.3210646
0.67892004 0.317414
0.67896002 0.3183575
0.67900006 0.3194387
0.67904004 0.3046852
0.67908002 0.3176165
0.67912006 0.3187725
0.67916003 0.3390997
0.67920001 0.3224124
0.67924005 0.3316037
0.67928003 0.3334746
0.67932001 0.3432972
0.67936005 0.3301493
0.67940002 0.3144414
0.67944 0.3319526
0.67948004 0.3343744
0.67952002 0.3264157
0.67956006 0.346727
0.67960004 0.3545197
0.67964001 0.3440208
0.67968005 0.3447876
0.67972003 0.3525541
0.67976001 0.3338908
0.67980005 0.3450221
0.67984003 0.3357817
0.67988 0.3155409
0.67992004 0.3401895
0.67996002 0.3158361
0.68000006 0.3263296
0.68004004 0.3346671
0.68008002 0.3204725
0.68012006 0.3062425
0.68016003 0.3185678
0.68020001 0.3339049
0.68024005 0.3208764
0.68028003 0.3323497
0.68032001 0.3294729
0.68036005 0.3172981
0.68040002 0.3216434
0.68044 0.3212878
0.68048004 0.327018
0.68052002 0.3321325
0.68056006 0.3311406
0.68060004 0.3466595
0.68064001 0.342286
0.68068005 0.3428035
0.68072003 0.3380761
0.68076001 0.3237734
0.68080005 0.3237718
0.68084003 0.3443544
0.68088 0.3367026
0.68092004 0.3216625
0.68096002 0.3389595
0.68100006 0.3341164
0.68104004 0.3288581
0.68108002 0.3408949
0.68112006 0.3259009
0.68116003 0.327163
0.68120001 0.3010339
0.68124005 0.3468272
0.68128003 0.3141086
0.68132001 0.3156004
0.68136005 0.3087199
0.68140002 0.3190089
0.68144 0.3096095
0.68148004 0.3242647
0.68152002 0.3139669
0.68156006 0.3259357
0.68160004 0.3096385
0.68164001 0.3193888
0.68168005 0.2960637
0.68172003 0.3076171
0.68176001 0.3107568
0.68180005 0.3471657
0.68184003 0.3353196
0.68188 0.3186687
0.68192004 0.3164508
0.68196002 0.3075929
0.68200006 0.3173447
0.68204004 0.3316515
0.68208002 0.3442082
0.68212006 0.3304227
0.68216003 0.3318875
0.68220001 0.3243318
0.68224005 0.3345632
0.68228003 0.3529089
0.68232001 0.3422327
0.68236005 0.3307537
0.68240002 0.3285151
0.68244 0.361268
0.68248004 0.3464117
0.68252002 0.34323
0.68256006 0.3209213
0.68260004 0.3265206
0.68264001 0.3290975
0.68268005 0.3265083
0.68272003 0.3261794
0.68276001 0.3273459
0.68280005 0.3422928
0.68284003 0.337194
0.68288 0.3136155
0.68292004 0.3245099
0.68296002 0.3419856
0.68300006 0.3322185
0.68304004 0.3268316
0.68308002 0.3246844
0.68312006 0.3090646
0.68316003 0.3269998
0.68320001 0.3254621
0.68324005 0.3388135
0.68328003 0.3565641
0.68332001 0.3582962
0.68336005 0.3355734
0.68340002 0.3541384
0.68344 0.3391763
0.68348004 0.3330801
0.68352002 0.3359471
0.68356006 0.324993
0.68360004 0.321754
0.68364001 0.3213868
0.68368005 0.3414798
0.68372003 0.3608054
0.68376001 0.3271218
0.68380005 0.3442001
0.68384003 0.3422986
0.68388 0.3418685
0.68392004 0.3573859
0.68396002 0.3491603
0.68400006 0.3312841
0.68404004 0.3252352
0.68408002 0.3307326
0.68412006 0.3351014
0.68416003 0.3417922
0.68420001 0.3430745
0.68424005 0.3339017
0.68428003 0.3381219
0.68432001 0.3468838
0.68436005 0.3513352
0.68440002 0.368903
0.68444 0.3531895
0.68448004 0.3485056
0.68452002 0.3564672
0.68456006 0.3576422
0.68460004 0.3675455
0.68464001 0.3491005
0.68468005 0.3481722
0.68472003 0.348764
0.68476001 0.3605711
0.68480005 0.3400945
0.68484003 0.3472002
0.68488 0.3521095
0.68492004 0.3543014
0.68496002 0.3643632
0.68500006 0.3537923
0.68504004 0.3731552
0.68508002 0.3531517
0.68512006 0.352901
0.68516003 0.3593871
0.68520001 0.3348901
0.68524005 0.3648632
0.68528003 0.374833
0.68532001 0.367676
0.68536005 0.3535191
0.68540002 0.3827537
0.68544 0.3712102
0.68548004 0.3733431
0.68552002 0.3793655
0.68556006 0.3813906
0.68560004 0.3482411
0.68564001 0.35096
0.68568005 0.3623786
0.68572003 0.3563824
0.68576001 0.3484001
0.68580005 0.3446902
0.68584003 0.3621838
0.68588 0.3750265
0.68592004 0.3632953
0.68596002 0.3536148
0.68600006 0.3496255
0.68604004 0.3430071
0.68608002 0.3486366
0.68612006 0.3474856
0.68616003 0.3475935
0.68620001 0.3500133
0.68624005 0.3542632
0.68628003 0.3499991
0.68632001 0.3463725
0.68636005 0.313138
0.68640002 0.3288161
0.68644 0.3309258
0.68648004 0.328495
0.68652002 0.3133812
0.68656006 0.325283
0.68660004 0.3185839
0.68664001 0.3157507
0.68668005 0.328065
0.68672003 0.3413409
0.68676001 0.3293067
0.68680005 0.340853
0.68684003 0.3552999
0.68688 0.3442427
0.68692004 0.3666192
0.68696002 0.3700017
0.68700006 0.3667402
0.68704004 0.3382656
0.68708002 0.3674613
0.68712006 0.3626613
0.68716003 0.357301
0.68720001 0.3616866
0.68724005 0.3657694
0.68728003 0.3671791
0.68732001 0.3618535
0.68736005 0.383665
0.68740002 0.3969966
0.68744 0.364245
0.68748004 0.3654402
0.68752002 0.3593756
0.68756006 0.3595307
0.68760004 0.366715
0.68764001 0.3797395
0.68768005 0.370853
0.68772003 0.3750316
0.68776001 0.3906644
0.68780005 0.3611516
0.68784003 0.4020704
0.68788 0.3708877
0.68792004 0.3832936
0.68796002 0.3745197
0.68800006 0.3599738
0.68804004 0.3639001
0.68808002 0.3728027
0.68812006 0.3587082
0.68816003 0.3537349
0.68820001 0.361012
0.68824005 0.3442241
0.68828003 0.3540974
0.68832001 0.3489625
0.68836005 0.3570675
0.68840002 0.3656057
0.68844 0.3567595
0.68848004 0.3583067
0.68852002 0.3568725
0.68856006 0.3574056
0.68860004 0.3342972
0.68864001 0.3478181
0.68868005 0.3562357
0.68872003 0.3496077
0.68876001 0.3271342
0.68880005 0.3542423
0.68884003 0.3501401
0.68888 0.3610643
0.68892004 0.3771646
0.68896002 0.3619082
0.68900006 0.3681138
0.68904004 0.3626609
0.68908002 0.3398582
0.68912006 0.3605456
0.68916003 0.3601029
0.68920001 0.3635172
0.68924005 0.3644937
0.68928003 0.3437724
0.68932001 0.3683975
0.68936005 0.366838
0.68940002 0.3663395
0.68944 0.3596133
0.68948004 0.3597877
0.68952002 0.3690903
0.68956006 0.3646125
0.68960004 0.3384149
0.68964001 0.3146183
0.68968005 0.3081668
0.68972003 0.3237715
0.68976001 0.3241919
0.68980005 0.337141
0.68984003 0.3255062
0.68988 0.3388027
0.68992004 0.3367559
0.68996002 0.3567116
0.69000006 0.3538296
0.69004004 0.3643401
0.69008002 0.3489454
0.69012006 0.3521352
0.69016003 0.3823394
0.69020001 0.3861741
0.69024005 0.4073017
0.69028003 0.4075323
0.69032001 0.4235009
0.69036005 0.397361
0.69040002 0.3967521
0.69044 0.3841177
0.69048004 0.3892079
0.69052002 0.4122531
0.69056006 0.3953324
0.69060004 0.4005226
0.69064001 0.3822287
0.69068005 0.3893536
0.69072003 0.3982164
0.69076001 0.4071842
0.69080005 0.4341474
0.69084003 0.4202994
0.69088 0.394538
0.69092004 0.4002886
0.69096002 0.4190856
0.69100006 0.4016617
0.69104004 0.4009499
0.69108002 0.3751323
0.69112006 0.3957461
0.69116003 0.3946425
0.69120001 0.3919893
0.69124005 0.3516687
0.69128003 0.389948
0.69132001 0.414266
0.69136005 0.3944933
0.69140002 0.3769791
0.69144 0.3850735
0.69148004 0.3915209
0.69152002 0.3864079
0.69156006 0.387811
0.69160004 0.3775526
0.69164001 0.393681
0.69168005 0.3699016
0.69172003 0.3798096
0.69176001 0.3967924
0.69180005 0.3953967
0.69184003 0.3692047
0.69188 0.387112
0.69192004 0.3820922
0.69196002 0.3966877
0.69200006 0.3850113
0.69204004 0.4006701
0.69208002 0.3749695
0.69212006 0.4168935
0.69216003 0.4111442
0.69220001 0.4200784
0.69224005 0.3948495
0.69228003 0.3914061
0.69232001 0.3838384
0.69236005 0.4003708
0.69240002 0.4050273
0.69244 0.3725377
0.69248004 0.4102322
0.69252002 0.3747506
0.69256006 0.4216771
0.69260004 0.3863808
0.69264001 0.3723633
0.69268005 0.4216184
0.69272003 0.4046739
0.69276001 0.381539
0.69280005 0.3836024
0.69284003 0.3820428
0.69288 0.3897993
0.69292004 0.417566
0.69296002 0.4197882
0.69300006 0.4302129
0.69304004 0.4180244
0.69308002 0.3994264
0.69312006 0.4113037
0.69316003 0.4075578
0.69320001 0.3889892
0.69324005 0.430295
0.69328003 0.4132302
0.69332001 0.4012465
0.69336005 0.381063
0.69340002 0.3889253
0.69344 0.4134125
0.69348004 0.4325433
0.69352002 0.4142084
0.69356006 0.3996557
0.69360004 0.4280204
0.69364001 0.4039119
0.69368005 0.4040142
0.69372003 0.4224633
0.69376001 0.4367338
0.69380005 0.3870929
0.69384003 0.4098709
0.69388 0.4057311
0.69392004 0.4072614
0.69396002 0.4064438
0.69400006 0.3959499
0.69404004 0.4023634
0.69408002 0.3849879
0.69412006 0.3919039
0.69416003 0.401537
0.69420001 0.3971578
0.69424005 0.4403589
0.69428003 0.3895208
0.69432001 0.3941084
0.69436005 0.4037947
0.69440002 0.4255086
0.69444006 0.3926208
0.69448004 0.4005386
0.69452002 0.4538442
0.69456006 0.426454
0.69460004 0.4275647
0.69464001 0.4418085
0.69468005 0.4536961
0.69472003 0.4459335
0.69476001 0.4390391
0.69480005 0.4043749
0.69484003 0.4094877
0.69488 0.4382003
0.69492004 0.4197761
0.69496002 0.3976799
0.69500006 0.4128735
0.69504004 0.4338264
0.69508002 0.4293802
0.69512006 0.4252161
0.69516003 0.4370137
0.69520001 0.4359756
0.69524005 0.4417931
0.69528003 0.4440586
0.69532001 0.4166721
0.69536005 0.4267124
0.69540002 0.459144
0.69544006 0.4197756
0.69548004 0.4143232
0.69552002 0.4218397
0.69556006 0.3904632
0.69560004 0.3900357
0.69564001 0.3861114
0.69568005 0.3917778
0.69572003 0.3880395
0.69576001 0.3963513
0.69580005 0.3986003
0.69584003 0.415172
0.69588 0.4032304
0.69592004 0.4214403
0.69596002 0.4018577
0.69600006 0.4155933
0.69604004 0.4277856
0.69608002 0.3794689
0.69612006 0.4071263
0.69616003 0.4138703
0.69620001 0.4116311
0.69624005 0.4107432
0.69628003 0.4331601
0.69632001 0.4340872
0.69636005 0.4221965
0.69640002 0.4127839
0.69644006 0.4198408
0.69648004 0.4150453
0.69652002 0.4212144
0.69656006 0.4177164
0.69660004 0.4253261
0.69664001 0.438938
0.69668005 0.4112565
0.69672003 0.419908
0.69676001 0.3817569
0.69680005 0.4432399
0.69684003 0.4391924
0.69688 0.4045392
0.69692004 0.4303969
0.69696002 0.4276918
0.69700006 0.4063469
0.69704004 0.4121715
0.69708002 0.4092719
0.69712006 0.4058285
0.69716003 0.4324584
0.69720001 0.4257614
0.69724005 0.4063174
0.69728003 0.4001071
0.69732001 0.4134971
0.69736005 0.4284339
0.69740002 0.4326307
0.69744006 0.4148645
0.69748004 0.3907551
0.69752002 0.4197999
0.69756006 0.4236093
0.69760004 0.4400546
0.69764001 0.3997907
0.69768005 0.4079691
0.69772003 0.4182006
0.69776001 0.4015383
0.69780005 0.4214869
0.69784003 0.4125616
0.69788 0.4289479
0.69792004 0.3843355
0.69796002 0.4257296
0.69800006 0.4258856
0.69804004 0.4399103
0.69808002 0.429818
0.69812006 0.4151029
0.69816003 0.4037118
0.69820001 0.4120571
0.69824005 0.4129332
0.69828003 0.4233461
0.69832001 0.4543222
0.69836005 0.4314908
0.69840002 0.4299455
0.69844006 0.4157139
0.69848004 0.4400097
0.69852002 0.4261921
0.69856006 0.418329
0.69860004 0.423892
0.69864001 0.4266689
0.69868005 0.4144787
0.69872003 0.4173616
0.69876001 0.42438
0.69880005 0.4340368
0.69884003 0.4312039
0.69888 0.4515637
0.69892004 0.4755633
0.69896002 0.4658844
0.69900006 0.4093192
0.69904004 0.4430314
0.69908002 0.4711493
0.69912006 0.466883
0.69916003 0.4653393
0.69920001 0.3845715
0.69924005 0.4121462
0.69928003 0.4332894
0.69932001 0.4239599
0.69936005 0.4496489
0.69940002 0.44678
0.69944006 0.4172558
0.69948004 0.4212445
0.69952002 0.4271843
0.69956006 0.4491614
0.69960004 0.4387356
0.69964001 0.4325465
0.69968005 0.4250722
0.69972003 0.415269
0.69976001 0.4084248
0.69980005 0.4363109
0.69984003 0.4236419
0.69988 0.4587789
0.69992004 0.4437605
0.69996002 0.423449
0.70000006 0.4222942
0.70004004 0.429783
0.70008002 0.4146289
0.70012006 0.4007193
0.70016003 0.4325607
0.70020001 0.4299867
0.70024005 0.4326569
0.70028003 0.4426478
0.70032001 0.4292288
0.70036005 0.4324155
0.70040002 0.426882
0.70044006 0.4191195
0.70048004 0.4174294
0.70052002 0.389466
0.70056006 0.4208092
0.70060004 0.4342953
0.70064001 0.4467419
0.70068005 0.4208255
0.70072003 0.437297
0.70076001 0.405894
0.70080005 0.4060142
0.70084003 0.3915037
0.70088 0.4017908
0.70092004 0.4053988
0.70096002 0.4075997
0.70100006 0.4101374
0.70104004 0.3887798
0.70108002 0.4184055
0.70112006 0.4698474
0.70116003 0.4168929
0.70120001 0.4675007
0.70124005 0.4685333
0.70128003 0.4930175
0.70132001 0.510668
0.70136005 0.5140342
0.70140002 0.4856373
0.70144006 0.4766327
0.70148004 0.4602198
0.70152002 0.4662091
0.70156006 0.4529782
0.70160004 0.4769059
0.70164001 0.4588373
0.70168005 0.4762387
0.70172003 0.5185207
0.70176001 0.5010175
0.70180005 0.4580665
0.70184003 0.5047596
0.70188 0.5151026
0.70192004 0.503335
0.70196002 0.4576873
0.70200006 0.5019845
0.70204004 0.4988773
0.70208002 0.5042039
0.70212006 0.4755698
0.70216003 0.4519314
0.70220001 0.485908
0.70224005 0.4911518
0.70228003 0.4705278
0.70232001 0.4622653
0.70236005 0.4509525
0.70240002 0.4513613
0.70244006 0.4455681
0.70248004 0.4395381
0.70252002 0.420514
0.70256006 0.4134734
0.70260004 0.4496889
0.70264001 0.4495638
0.70268005 0.4817221
0.70272003 0.4528838
0.70276001 0.4236138
0.70280005 0.4265567
0.70284003 0.4576524
0.70288 0.4411003
0.70292004 0.4228159
0.70296002 0.4407388
0.70300006 0.4424574
0.70304004 0.4192002
0.70308002 0.435981
0.70312006 0.4162894
0.70316003 0.4098963
0.70320001 0.4253029
0.70324005 0.4310828
0.70328003 0.4460804
0.70332001 0.4448128
0.70336005 0.4290392
0.70340002 0.4403763
0.70344006 0.4457338
0.70348004 0.4476479
0.70352002 0.4086249
0.70356006 0.4002261
0.70360004 0.4073515
0.70364001 0.447923
0.70368005 0.4233192
0.70372003 0.4190512
0.70376001 0.4185001
0.70380005 0.4336134
0.70384003 0.4414514
0.70388 0.4315183
0.70392004 0.4225464
0.70396002 0.4681562
0.70400006 0.4882851
0.70404004 0.4561826
0.70408002 0.4725045
0.70412006 0.441918
0.70416003 0.4525534
0.70420001 0.4480353
0.70424005 0.4167814
0.70428003 0.4366933
0.70432001 0.4636509
0.70436005 0.4436576
0.70440002 0.4443198
0.70444006 0.4521089
0.70448004 0.4438885
0.70452002 0.4490043
0.70456006 0.433288
0.70460004 0.4417592
0.70464001 0.4307068
0.70468005 0.4526045
0.70472003 0.429718
0.70476001 0.4446376
0.70480005 0.4581038
0.70484003 0.4689792
0.70488 0.4681342
0.70492004 0.4835396
0.70496002 0.4608378
0.70500006 0.4640182
0.70504004 0.469244
0.70508002 0.468375
0.70512006 0.4499681
0.70516003 0.4315802
0.70520001 0.437512
0.70524005 0.464713
0.70528003 0.4374978
0.70532001 0.4235834
0.70536005 0.4160542
0.70540002 0.4106242
0.70544006 0.4137338
0.70548004 0.4242941
0.70552002 0.4395247
0.70556006 0.4190784
0.70560004 0.4116924
0.70564001 0.4403609
0.70568005 0.4267929
0.70572003 0.4518264
0.70576001 0.4210515
0.70580005 0.3863
0.70584003 0.4163998
0.70588 0.4311588
0.70592004 0.4322192
0.70596002 0.4265065
0.70600006 0.4339147
0.70604004 0.4403586
0.70608002 0.4556446
0.70612006 0.4536096
0.70616003 0.4561273
0.70620001 0.443608
0.70624005 0.42923
0.70628003 0.4490738
0.70632001 0.470809
0.70636005 0.4746539
0.70640002 0.4511546
0.70644006 0.4568816
0.70648004 0.4559708
0.70652002 0.4455262
0.70656006 0.447596
0.70660004 0.4302006
0.70664001 0.4137376
0.70668005 0.4271566
0.70672003 0.4290377
0.70676001 0.4297019
0.70680005 0.3949097
0.70684003 0.419304
0.70688 0.4184997
0.70692004 0.4083743
0.70696002 0.4109832
0.70700006 0.419101
0.70704004 0.413229
0.70708002 0.4127808
0.70712006 0.4162314
0.70716003 0.4320401
0.70720001 0.4278737
0.70724005 0.4155768
0.70728003 0.4138878
0.70732001 0.439349
0.70736005 0.4369246
0.70740002 0.4434271
0.70744006 0.4300458
0.70748004 0.4224624
0.70752002 0.4298458
0.70756006 0.4269243
0.70760004 0.4204479
0.70764001 0.3893134
0.70768005 0.4097548
0.70772003 0.4037738
0.70776001 0.3960198
0.70780005 0.4309949
0.70784003 0.4191812
0.70788 0.4343834
0.70792004 0.4062382
0.70796002 0.3767033
0.70800006 0.4217556
0.70804004 0.4239316
0.70808002 0.422111
0.70812006 0.4269817
0.70816003 0.4331599
0.70820001 0.4191517
0.70824005 0.4231151
0.70828003 0.4126571
0.70832001 0.4300966
0.70836005 0.4393452
0.70840002 0.453014
0.70844006 0.4506742
0.70848004 0.4450183
0.70852002 0.4080575
0.70856006 0.4186123
0.70860004 0.4451526
0.70864001 0.4234311
0.70868005 0.4357377
0.70872003 0.4312875
0.70876001 0.4374353
0.70880005 0.3955104
0.70884003 0.420123
0.70888 0.4220398
0.70892004 0.4299255
0.70896002 0.4299912
0.70900006 0.4221843
0.70904004 0.4385527
0.70908002 0.435932
0.70912006 0.4513836
0.70916003 0.4618871
0.70920001 0.4669854
0.70924005 0.444768
0.70928003 0.4238774
0.70932001 0.4047823
0.70936005 0.408293
0.70940002 0.4174762
0.70944006 0.438041
0.70948004 0.4243748
0.70952002 0.4272816
0.70956006 0.4439912
0.70960004 0.4339242
0.70964001 0.4171969
0.70968005 0.3984402
0.70972003 0.4215629
0.70976001 0.4218006
0.70980005 0.4330702
0.70984003 0.4023881
0.70988 0.4213716
0.70992004 0.4007133
0.70996002 0.4051617
0.71000006 0.4247664
0.71004004 0.415053
0.71008002 0.4010259
0.71012006 0.4466915
0.71016003 0.4462937
0.71020001 0.4177066
0.71024005 0.4079019
0.71028003 0.4284898
0.71032001 0.428964
0.71036005 0.4275927
0.71040002 0.4478794
0.71044006 0.4285221
0.71048004 0.4205238
0.71052002 0.445877
0.71056006 0.4235286
0.71060004 0.4126796
0.71064001 0.4309807
0.71068005 0.4438792
0.71072003 0.415452
0.71076001 0.4023049
0.71080005 0.4206108
0.71084003 0.4316038
0.71088 0.4511816
0.71092004 0.41726
0.71096002 0.4161974
0.71100006 0.4334899
0.71104004 0.4197319
0.71108002 0.391552
0.71112006 0.4516875
0.71116003 0.4264544
0.71120001 0.4303859
0.71124005 0.4350829
0.71128003 0.4066274
0.71132001 0.4109007
0.71136005 0.4259191
0.71140002 0.4342304
0.71144006 0.443854
0.71148004 0.4103363
0.71152002 0.4276363
0.71156006 0.4220863
0.71160004 0.4157577
0.71164001 0.4502841
0.71168005 0.4080507
0.71172003 0.4325745
0.71176001 0.4261043
0.71180005 0.4412515
0.71184003 0.4134848
0.71188 0.4376673
0.71192004 0.4378289
0.71196002 0.4172864
0.71200006 0.4144996
0.71204004 0.4231993
0.71208002 0.4095542
0.71212006 0.4390702
0.71216003 0.3950028
0.71220001 0.4080593
0.71224005 0.4142444
0.71228003 0.407521
0.71232001 0.4135008
0.71236005 0.3929782
0.71240002 0.4212228
0.71244006 0.4342956
0.71248004 0.4630175
0.71252002 0.43926
0.71256006 0.4137946
0.71260004 0.4239791
0.71264001 0.4052054
0.71268005 0.3976615
0.71272003 0.4226598
0.71276001 0.4035429
0.71280005 0.4545135
0.71284003 0.3915605
0.71288 0.3867246
0.71292004 0.4204387
0.71296002 0.4019018
0.71300006 0.3777327
0.71304004 0.3869908
0.71308002 0.3759796
0.71312006 0.3787933
0.71316003 0.3770324
0.71320001 0.372204
0.71324005 0.3789385
0.71328003 0.4086062
0.71332001 0.3689494
0.71336005 0.383742
0.71340002 0.398004
0.71344006 0.3842172
0.71348004 0.3897562
0.71352002 0.3950765
0.71356006 0.4306135
0.71360004 0.4249
0.71364001 0.4110121
0.71368005 0.4259861
0.71372003 0.4180484
0.71376001 0.419252
0.71380005 0.4217106
0.71384003 0.4389156
0.71388 0.4337579
0.71392004 0.3895183
0.71396002 0.4300899
0.71400006 0.4075454
0.71404004 0.4066498
0.71408002 0.4177141
0.71412006 0.4342091
0.71416003 0.433585
0.71420001 0.43464
0.71424005 0.4262933
0.71428003 0.4162461
0.71432001 0.4078807
0.71436005 0.4447615
0.71440002 0.4491381
0.71444006 0.4313937
0.71448004 0.4305858
0.71452002 0.4265967
0.71456006 0.4213817
0.71460004 0.413482
0.71464001 0.4244557
0.71468005 0.4325432
0.71472003 0.4274032
0.71476001 0.4238972
0.71480005 0.4284325
0.71484003 0.4340732
0.71488 0.4140316
0.71492004 0.4240449
0.71496002 0.4173856
0.71500006 0.4185055
0.71504004 0.3799484
0.71508002 0.4046315
0.71512006 0.4078585
0.71516003 0.4075997
0.71520001 0.420628
0.71524005 0.3897763
0.71528003 0.3924546
0.71532001 0.4082104
0.71536005 0.4020405
0.71540002 0.4038484
0.71544006 0.4004509
0.71548004 0.4291174
0.71552002 0.4115
0.71556006 0.4280405
0.71560004 0.4191761
0.71564001 0.4210752
0.71568005 0.4078263
0.71572003 0.4134106
0.71576001 0.4061061
0.71580005 0.4148643
0.71584003 0.4154536
0.71588 0.390443
0.71592004 0.4105038
0.71596002 0.405126
0.71600006 0.3901643
0.71604004 0.3887362
0.71608002 0.4072306
0.71612006 0.415976
0.71616003 0.4022575
0.71620001 0.4271774
0.71624005 0.4025963
0.71628003 0.4020361
0.71632001 0.4373139
0.71636005 0.4426703
0.71640002 0.4167816
0.71644006 0.4125542
0.71648004 0.4127575
0.71652002 0.4305322
0.71656006 0.4375304
0.71660004 0.3888924
0.71664001 0.4254014
0.71668005 0.4298638
0.71672003 0.4140832
0.71676001 0.4170371
0.71680005 0.4048407
0.71684003 0.4129534
0.71688 0.3830172
0.71692004 0.4178886
0.71696002 0.3860389
0.71700006 0.40876
0.71704004 0.4335212
0.71708002 0.4251117
0.71712006 0.4391619
0.71716003 0.4272767
0.71720001 0.4128188
0.71724005 0.4221563
0.71728003 0.415914
0.71732001 0.4059347
0.71736005 0.4339163
0.71740002 0.422121
0.71744006 0.432387
0.71748004 0.4341414
0.71752002 0.4453711
0.71756006 0.4017629
0.71760004 0.4175775
0.71764001 0.4095085
0.71768005 0.4264012
0.71772003 0.3951654
0.71776001 0.4310043
0.71780005 0.4072413
0.71784003 0.437537
0.71788 0.4041823
0.71792004 0.419009
0.71796002 0.4229622
0.71800006 0.4509183
0.71804004 0.4155468
0.71808002 0.449652
0.71812006 0.4103733
0.71816003 0.4322405
0.71820001 0.4227051
0.71824005 0.4202172
0.71828003 0.4302478
0.71832001 0.4050645
0.71836005 0.4323269
0.71840002 0.4258062
0.71844006 0.4135298
0.71848004 0.4159397
0.71852002 0.4084833
0.71856006 0.4173196
0.71860004 0.38646
0.71864001 0.4230626
0.71868005 0.4078231
0.71872003 0.4253801
0.71876001 0.4155469
0.71880005 0.3928064
0.71884003 0.4142736
0.71888 0.4045128
0.71892004 0.3965754
0.71896002 0.4219455
0.71900006 0.4088602
0.71904004 0.4127177
0.71908002 0.4184259
0.71912006 0.437952
0.71916003 0.4230533
0.71920001 0.3940584
0.71924005 0.4055919
0.71928003 0.4277335
0.71932001 0.4042929
0.71936005 0.3990814
0.71940002 0.3811972
0.71944006 0.4105997
0.71948004 0.4242375
0.71952002 0.420902
0.71956006 0.4177895
0.71960004 0.4223685
0.71964001 0.4119104
0.71968005 0.4204502
0.71972003 0.3987461
0.71976001 0.4117588
0.71980005 0.4033077
0.71984003 0.3916363
0.71988 0.4234099
0.71992004 0.4325959
0.71996002 0.3932001
0.72000006 0.4336563
0.72004004 0.4068057
0.72008002 0.3847875
0.72012006 0.409113
0.72016003 0.4029272
0.72020001 0.3912139
0.72024005 0.3943095
0.72028003 0.4161762
0.72032001 0.4099668
0.72036005 0.4032275
0.72040002 0.4121386
0.72044006 0.4011486
0.72048004 0.4017705
0.72052002 0.3992333
0.72056006 0.4188795
0.72060004 0.4112694
0.72064001 0.4029683
0.72068005 0.413157
0.72072003 0.4415378
0.72076001 0.426131
0.72080005 0.3966409
0.72084003 0.4140287
0.72088 0.3915043
0.72092004 0.3938933
0.72096002 0.4256025
0.72100006 0.3931368
0.72104004 0.3957253
0.72108002 0.3936121
0.72112006 0.4278358
0.72116003 0.3940648
0.72120001 0.4106044
0.72124005 0.4122847
0.72128003 0.4113375
0.72132001 0.3942305
0.72136005 0.410998
0.72140002 0.3890339
0.72144006 0.3994016
0.72148004 0.397613
0.72152002 0.3853573
0.72156006 0.3956121
0.72160004 0.4047054
0.72164001 0.416366
0.72168005 0.406206
0.72172003 0.4081698
0.72176001 0.4083634
0.72180005 0.4039854
0.72184003 0.3851516
0.72188 0.3811463
0.72192004 0.404162
0.72196002 0.3957473
0.72200006 0.4011762
0.72204004 0.4030959
0.72208002 0.415926
0.72212006 0.4064076
0.72216003 0.4306715
0.72220001 0.3888167
0.72224005 0.4082201
0.72228003 0.4069384
0.72232001 0.3972966
0.72236005 0.4162177
0.72240002 0.4055374
0.72244006 0.4191921
0.72248004 0.4034388
0.72252002 0.3970823
0.72256006 0.4189766
0.72260004 0.4313005
0.72264001 0.4007791
0.72268005 0.3983504
0.72272003 0.4042343
0.72276001 0.4036976
0.72280005 0.420492
0.72284003 0.4221362
0.72288 0.4169639
0.72292004 0.4090242
0.72296002 0.4175779
0.72300006 0.415769
0.72304004 0.4074287
0.72308002 0.4162846
0.72312006 0.4215188
0.72316003 0.4313869
0.72320001 0.4291069
0.72324005 0.4303334
0.72328003 0.4243292
0.72332001 0.4347996
0.72336005 0.4052174
0.72340002 0.389952
0.72344006 0.4051664
0.72348004 0.4157609
0.72352002 0.3853042
0.72356006 0.4234147
0.72360004 0.4394511
0.72364001 0.4160728
0.72368005 0.426189
0.72372003 0.4339331
0.72376001 0.4358517
0.72380005 0.4323104
0.72384003 0.435138
0.72388 0.4176748
0.72392004 0.4065731
0.72396002 0.407942
0.72400006 0.4183204
0.72404004 0.4382837
0.72408002 0.4236995
0.72412006 0.4315456
0.72416003 0.4300874
0.72420001 0.4033285
0.72424005 0.4176547
0.72428003 0.4092112
0.72432001 0.4409827
0.72436005 0.4261384
0.72440002 0.3970475
0.72444006 0.3977343
0.72448004 0.4050814
0.72452002 0.4305167
0.72456006 0.4227925
0.72460004 0.4136008
0.72464001 0.3974105
0.72468005 0.4227473
0.72472003 0.4455526
0.72476001 0.4117414
0.72480005 0.4489635
0.72484003 0.4280943
0.72488 0.4579796
0.72492004 0.416432
0.72496002 0.4102119
0.72500006 0.415362
0.72504004 0.4053514
0.72508002 0.4120098
0.72512006 0.4157842
0.72516003 0.3993461
0.72520001 0.4109959
0.72524005 0.3942136
0.72528003 0.4025531
0.72532001 0.3821484
0.72536005 0.4199547
0.72540002 0.4058315
0.72544006 0.4105262
0.72548004 0.4234026
0.72552002 0.403352
0.72556006 0.4060953
0.72560004 0.4094316
0.72564001 0.3999816
0.72568005 0.4138198
0.72572003 0.420011
0.72576001 0.405599
0.72580005 0.3868425
0.72584003 0.3920424
0.72588 0.3974471
0.72592004 0.4162572
0.72596002 0.4105761
0.72600006 0.4034514
0.72604004 0.4111662
0.72608002 0.3998838
0.72612006 0.3925264
0.72616003 0.4168823
0.72620001 0.3993398
0.72624005 0.3955726
0.72628003 0.4025369
0.72632001 0.3878053
0.72636005 0.3835717
0.72640002 0.3994124
0.72644006 0.4234651
0.72648004 0.4103221
0.72652002 0.4355026
0.72656006 0.4183078
0.72660004 0.4164511
0.72664001 0.4285413
0.72668005 0.3970183
0.72672003 0.4007301
0.72676001 0.3595017
0.72680005 0.3962365
0.72684003 0.3789015
0.72688 0.3942218
0.72692004 0.4405333
0.72696002 0.4125723
0.72700006 0.4177871
0.72704004 0.4384201
0.72708002 0.4264139
0.72712006 0.4400165
0.72716003 0.4044192
0.72720001 0.4343905
0.72724005 0.430817
0.72728003 0.4102956
0.72732001 0.4148306
0.72736005 0.4126881
0.72740002 0.4534884
0.72744006 0.4131858
0.72748004 0.426227
0.72752002 0.4410053
0.72756006 0.4067864
0.72760004 0.4115514
0.72764001 0.4073839
0.72768005 0.4448018
0.72772003 0.4273542
0.72776001 0.4287092
0.72780005 0.4313227
0.72784003 0.4427553
0.72788 0.4485314
0.72792004 0.4750396
0.72796002 0.4676329
0.72800006 0.4320143
0.72804004 0.4459849
0.72808002 0.466553
0.72812006 0.4254459
0.72816003 0.4320653
0.72820001 0.4420009
0.72824005 0.3959804
0.72828003 0.4492064
0.72832001 0.4210415
0.72836005 0.4191034
0.72840002 0.4361579
0.72844006 0.458275
0.72848004 0.4423777
0.72852002 0.4071471
0.72856006 0.404144
0.72860004 0.4035285
0.72864001 0.4037667
0.72868005 0.3958857
0.72872003 0.4098781
0.72876001 0.3992852
0.72880005 0.4218853
0.72884003 0.3854621
0.72888 0.3991641
0.72892004 0.4074746
0.72896002 0.416558
0.72900006 0.3901798
0.72904004 0.401823
0.72908002 0.4221966
0.72912006 0.4322247
0.72916003 0.433441
0.72920001 0.4446882
0.72924005 0.4565667
0.72928003 0.4402706
0.72932001 0.4365611
0.72936005 0.4416978
0.72940002 0.4031997
0.72944006 0.4165058
0.72948004 0.4092553
0.72952002 0.4095558
0.72956006 0.433294
0.72960004 0.4361026
0.72964001 0.4713722
0.72968005 0.4485268
0.72972003 0.4401142
0.72976001 0.4598476
0.72980005 0.460707
0.72984003 0.4580543
0.72988 0.4451294
0.72992004 0.4651872
0.72996002 0.4304532
0.73000006 0.4080302
0.73004004 0.4298292
0.73008002 0.4305926
0.73012006 0.4188595
0.73016003 0.4416502
0.73020001 0.3899125
0.73024005 0.4143265
0.73028003 0.422602
0.73032001 0.3948728
0.73036005 0.3911284
0.73040002 0.3974556
0.73044006 0.4105802
0.73048004 0.3846619
0.73052002 0.3861177
0.73056006 0.3986106
0.73060004 0.3891392
0.73064001 0.3924892
0.73068005 0.3974018
0.73072003 0.3792973
0.73076001 0.3904769
0.73080005 0.4041736
0.73084003 0.4021866
0.73088 0.4090416
0.73092004 0.3904193
0.73096002 0.4289974
0.73100006 0.4112866
0.73104004 0.4111649
0.73108002 0.4135129
0.73112006 0.4402361
0.73116003 0.4130713
0.73120001 0.4105422
0.73124005 0.4240173
0.73128003 0.4126702
0.73132001 0.4250893
0.73136005 0.4076386
0.73140002 0.4423337
0.73144006 0.4285625
0.73148004 0.4135639
0.73152002 0.4134165
0.73156006 0.4229952
0.73160004 0.4208382
0.73164001 0.4186647
0.73168005 0.4179335
0.73172003 0.399801
0.73176001 0.441424
0.73180005 0.4140335
0.73184003 0.4063759
0.73188 0.4054604
0.73192004 0.410488
0.73196002 0.4005437
0.73200006 0.4190224
0.73204004 0.4368439
0.73208002 0.4374369
0.73212006 0.4059546
0.73216003 0.4132257
0.73220001 0.4216773
0.73224005 0.4047335
0.73228003 0.4436647
0.73232001 0.4551705
0.73236005 0.4461241
0.73240002 0.4279005
0.73244006 0.4248252
0.73248004 0.3891241
0.73252002 0.431949
0.73256006 0.3991855
0.73260004 0.4146964
0.73264001 0.4267953
0.73268005 0.4521067
0.73272003 0.4207404
0.73276001 0.4539954
0.73280005 0.4248973
0.73284003 0.4299082
0.73288 0.4693044
0.73292004 0.4388882
0.73296002 0.4287762
0.73300006 0.4164268
0.73304004 0.4191217
0.73308002 0.4243819
0.73312006 0.4151066
0.73316003 0.421487
0.73320001 0.4319123
0.73324005 0.421729
0.73328003 0.4120975
0.73332001 0.432856
0.73336005 0.419679
0.73340002 0.4045394
0.73344006 0.4070401
0.73348004 0.4387774
0.73352002 0.4106737
0.73356006 0.418917
0.73360004 0.4166977
0.73364001 0.4099469
0.73368005 0.4124368
0.73372003 0.4192326
0.73376001 0.4235353
0.73380005 0.4198
0.73384003 0.4267798
0.73388 0.4200206
0.73392004 0.419329
0.73396002 0.4059178
0.73400006 0.4042402
0.73404004 0.428255
0.73408002 0.4133816
0.73412006 0.4266022
0.73416003 0.416344
0.73420001 0.4084699
0.73424005 0.4233055
0.73428003 0.4292841
0.73432001 0.4148095
0.73436005 0.3889208
0.73440002 0.4125434
0.73444006 0.4117884
0.73448004 0.4143897
0.73452002 0.4299884
0.73456006 0.4159799
0.73460004 0.4202394
0.73464001 0.4438502
0.73468005 0.4183992
0.73472003 0.4176005
0.73476001 0.4191051
0.73480005 0.4127166
0.73484003 0.4070011
0.73488 0.4401026
0.73492004 0.4139611
0.73496002 0.4453721
0.73500006 0.4269322
0.73504004 0.4488278
0.73508002 0.4029636
0.73512006 0.4041581
0.73516003 0.4294777
0.73520001 0.4192158
0.73524005 0.4027441
0.73528003 0.4198249
0.73532001 0.4107433
0.73536005 0.4460721
0.73540002 0.4237399
0.73544006 0.4234493
0.73548004 0.4226297
0.73552002 0.4310718
0.73556006 0.4187407
0.73560004 0.4398231
0.73564001 0.3965942
0.73568005 0.4331946
0.73572003 0.417518
0.73576001 0.4238075
0.73580005 0.4108965
0.73584003 0.4454224
0.73588 0.4415354
0.73592004 0.4274691
0.73596002 0.424144
0.73600006 0.406931
0.73604004 0.4375628
0.73608002 0.413014
0.73612006 0.4164824
0.73616003 0.4173326
0.73620001 0.4188042
0.73624005 0.4515362
0.73628003 0.4254484
0.73632001 0.4334368
0.73636005 0.4548035
0.73640002 0.4129502
0.73644006 0.4282568
0.73648004 0.439584
0.73652002 0.4349719
0.73656006 0.4309163
0.73660004 0.4203146
0.73664001 0.4246232
0.73668005 0.4121783
0.73672003 0.4127258
0.73676001 0.459388
0.73680005 0.4471309
0.73684003 0.4441372
0.73688 0.4009041
0.73692004 0.4284739
0.73696002 0.4272217
0.73700006 0.4242231
0.73704004 0.4598802
0.73708002 0.4598401
0.73712006 0.4369515
0.73716003 0.4569463
0.73720001 0.4269416
0.73724005 0.4465151
0.73728003 0.4561779
0.73732001 0.4447204
0.73736005 0.437647
0.73740002 0.4279491
0.73744006 0.4281784
0.73748004 0.4178922
0.73752002 0.4415317
0.73756006 0.4475597
0.73760004 0.4657499
0.73764001 0.4346019
0.73768005 0.4167417
0.73772003 0.4534655
0.73776001 0.4235196
0.73780005 0.4397305
0.73784003 0.429422
0.73788 0.4271963
0.73792004 0.4343304
0.73796002 0.4360485
0.73800006 0.4313556
0.73804004 0.4391579
0.73808002 0.4604047
0.73812006 0.4289168
0.73816003 0.4372489
0.73820001 0.4407312
0.73824005 0.433805
0.73828003 0.4414105
0.73832001 0.4306439
0.73836005 0.444479
0.73840002 0.4491578
0.73844006 0.4302119
0.73848004 0.4202646
0.73852002 0.4222828
0.73856006 0.4197294
0.73860004 0.4237894
0.73864001 0.4531645
0.73868005 0.409453
0.73872003 0.4229113
0.73876001 0.4262437
0.73880005 0.4240612
0.73884003 0.4109086
0.73888 0.4187728
0.73892004 0.4440816
0.73896002 0.4008963
0.73900006 0.4035511
0.73904004 0.4136264
0.73908002 0.4352029
0.73912006 0.4139948
0.73916003 0.408656
0.73920001 0.4071473
0.73924005 0.4314117
0.73928003 0.4079008
0.73932001 0.4273946
0.73936005 0.4090183
0.73940002 0.4074873
0.73944006 0.4023422
0.73948004 0.3935702
0.73952002 0.4290735
0.73956006 0.4036203
0.73960004 0.4068322
0.73964001 0.4058004
0.73968005 0.4310438
0.73972003 0.4070071
0.73976001 0.3945792
0.73980005 0.4106449
0.73984003 0.4016772
0.73988 0.4192425
0.73992004 0.4325197
0.73996002 0.4195209
0.74000006 0.4359527
0.74004004 0.4269005
0.74008002 0.4228759
0.74012006 0.4142401
0.74016003 0.4071476
0.74020001 0.3862654
0.74024005 0.4059071
0.74028003 0.4090768
0.74032001 0.4010498
0.74036005 0.4144342
0.74040002 0.4091085
0.74044006 0.4135697
0.74048004 0.4273135
0.74052002 0.4394855
0.74056006 0.4107307
0.74060004 0.4205436
0.74064001 0.3871339
0.74068005 0.3935867
0.74072003 0.4272776
0.74076001 0.4112427
0.74080005 0.4352665
0.74084003 0.4290555
0.74088 0.4382943
0.74092004 0.4111798
0.74096002 0.4036157
0.74100006 0.3842937
0.74104004 0.4085258
0.74108002 0.3956914
0.74112006 0.40042
0.74116003 0.4115856
0.74120001 0.4065777
0.74124005 0.4392865
0.74128003 0.4030008
0.74132001 0.4157234
0.74136005 0.3852619
0.74140002 0.3918079
0.74144006 0.4180593
0.74148004 0.4283504
0.74152002 0.4061137
0.74156006 0.4036788
0.74160004 0.421629
0.74164001 0.4052712
0.74168005 0.4264979
0.74172003 0.4208142
0.74176001 0.419242
0.74180005 0.3985443
0.74184003 0.4350866
0.74188 0.4361859
0.74192004 0.4084949
0.74196002 0.4202183
0.74200006 0.4214261
0.74204004 0.4240354
0.74208002 0.4050662
0.74212006 0.3943776
0.74216003 0.3854099
0.74220001 0.3829037
0.74224005 0.4120641
0.74228003 0.4209472
0.74232001 0.4324883
0.74236005 0.4355065
0.74240002 0.4246956
0.74244006 0.4159104
0.74248004 0.4075245
0.74252002 0.4173803
0.74256006 0.3907151
0.74260004 0.4111448
0.74264001 0.3819043
0.74268005 0.412089
0.74272003 0.439882
0.74276001 0.4585602
0.74280005 0.4482805
0.74284003 0.431277
0.74288 0.4532368
0.74292004 0.4339967
0.74296002 0.4546201
0.74300006 0.4348786
0.74304004 0.4230375
0.74308002 0.4299219
0.74312006 0.435671
0.74316003 0.414831
0.74320001 0.4152214
0.74324005 0.4186777
0.74328003 0.4295756
0.74332001 0.4095285
0.74336005 0.4205572
0.74340002 0.4175965
0.74344006 0.4369797
0.74348004 0.4346291
0.74352002 0.4260955
0.74356006 0.413381
0.74360004 0.4007753
0.74364001 0.4098839
0.74368005 0.4091483
0.74372003 0.4155461
0.74376001 0.4254804
0.74380005 0.4185401
0.74384003 0.4277474
0.74388 0.419157
0.74392004 0.4419027
0.74396002 0.4345222
0.74400006 0.3979735
0.74404004 0.415565
0.74408002 0.4215294
0.74412006 0.4247741
0.74416003 0.4174127
0.74420001 0.4303907
0.74424005 0.4181405
0.74428003 0.406695
0.74432001 0.4121301
0.74436005 0.4010035
0.74440002 0.4107196
0.74444006 0.4088011
0.74448004 0.4172743
0.74452002 0.4197139
0.74456006 0.4203601
0.74460004 0.4221923
0.74464001 0.4205013
0.74468005 0.4150486
0.74472003 0.413019
0.74476001 0.3914033
0.74480005 0.3970469
0.74484003 0.4130154
0.74488 0.4291948
0.74492004 0.4078051
0.74496002 0.4023325
0.74500006 0.4085157
0.74504004 0.3953231
0.74508002 0.4367148
0.74512006 0.421912
0.74516003 0.4306186
0.74520001 0.403359
0.74524005 0.4217307
0.74528003 0.3825257
0.74532001 0.4056776
0.74536005 0.4068085
0.74540002 0.4034046
0.74544006 0.4242651
0.74548004 0.4000962
0.74552002 0.4081601
0.74556006 0.3953698
0.74560004 0.3866747
0.74564001 0.414797
0.74568005 0.4001493
0.74572003 0.3887445
0.74576001 0.410108
0.74580005 0.4290164
0.74584003 0.3984243
0.74588007 0.4005939
0.74592004 0.4071247
0.74596002 0.4041808
0.74600006 0.4212268
0.74604004 0.3918819
0.74608002 0.4059824
0.74612006 0.4234859
0.74616003 0.4134448
0.74620001 0.4058011
0.74624005 0.4221069
0.74628003 0.4216958
0.74632001 0.4256711
0.74636005 0.4290963
0.74640002 0.4276685
0.74644006 0.4017254
0.74648004 0.4319864
0.74652002 0.4395331
0.74656006 0.4341439
0.74660004 0.4539952
0.74664001 0.4467665
0.74668005 0.4342149
0.74672003 0.4296052
0.74676001 0.4353761
0.74680005 0.4218121
0.74684003 0.4181485
0.74688007 0.4378222
0.74692004 0.4407566
0.74696002 0.439358
0.74700006 0.4463324
0.74704004 0.439606
0.74708002 0.4077887
0.74712006 0.4443322
0.74716003 0.4382726
0.74720001 0.4453976
0.74724005 0.4400604
0.74728003 0.4184642
0.74732001 0.3888443
0.74736005 0.4389264
0.74740002 0.4286518
0.74744006 0.4162633
0.74748004 0.4173418
0.74752002 0.4221029
0.74756006 0.4146306
0.74760004 0.4257225
0.74764001 0.4247213
0.74768005 0.4004008
0.74772003 0.4211582
0.74776001 0.4060084
0.74780005 0.4282677
0.74784003 0.444708
0.74788007 0.4074791
0.74792004 0.4287876
0.74796002 0.4236144
0.74800006 0.4202857
0.74804004 0.4457784
0.74808002 0.415676
0.74812006 0.4298111
0.74816003 0.4269443
0.74820001 0.3963055
0.74824005 0.4242281
0.74828003 0.4242275
0.74832001 0.4245082
0.74836005 0.4289219
0.74840002 0.4479438
0.74844006 0.4227157
0.74848004 0.4245058
0.74852002 0.4212845
0.74856006 0.4214754
0.74860004 0.4116816
0.74864001 0.3953071
0.74868005 0.4227929
0.74872003 0.4265895
0.74876001 0.4300429
0.74880005 0.4434606
0.74884003 0.3995257
0.74888007 0.4373897
0.74892004 0.4367648
0.74896002 0.4183713
0.74900006 0.405574
0.74904004 0.4254826
0.74908002 0.4185645
0.74912006 0.4134951
0.74916003 0.4105277
0.74920001 0.4094921
0.74924005 0.3804112
0.74928003 0.3993758
0.74932001 0.4190726
0.74936005 0.4142688
0.74940002 0.4205318
0.74944006 0.3923231
0.74948004 0.394284
0.74952002 0.4037563
0.74956006 0.3879879
0.74960004 0.4009674
0.74964001 0.4145176
0.74968005 0.4104696
0.74972003 0.3984812
0.74976001 0.4003971
0.74980005 0.413022
0.74984003 0.4209758
0.74988007 0.4029732
0.74992004 0.4009333
0.74996002 0.4194478
0.75000006 0.4087725
0.75004004 0.4069227
0.75008002 0.4095705
0.75012006 0.4156429
0.75016003 0.4172235
0.75020001 0.425459
0.75024005 0.4396638
0.75028003 0.4221992
0.75032001 0.4030377
0.75036005 0.4306605
0.75040002 0.4201773
0.75044006 0.4122073
0.75048004 0.4368378
0.75052002 0.4525506
0.75056006 0.454935
0.75060004 0.4374719
0.75064001 0.4192629
0.75068005 0.4393881
0.75072003 0.4188933
0.75076001 0.4246106
0.75080005 0.4135019
0.75084003 0.4257589
0.75088007 0.4245224
0.75092004 0.4340204
0.75096002 0.4367259
0.75100006 0.4152932
0.75104004 0.4093177
0.75108002 0.4301954
0.75112006 0.4158148
0.75116003 0.4386504
0.75120001 0.4084361
0.75124005 0.4338896
0.75128003 0.4353305
0.75132001 0.3963915
0.75136005 0.4264798
0.75140002 0.4150416
0.75144006 0.4046406
0.75148004 0.4122292
0.75152002 0.3985538
0.75156006 0.4171475
0.75160004 0.423827
0.75164001 0.4232608
0.75168005 0.4403759
0.75172003 0.4160542
0.75176001 0.4248168
0.75180005 0.4401379
[truncated: 2,414,772 more chars]
