# Supplementary material for: c-di-GMP inhibits rRNA methylation and impairs ribosome assembly in the presence of kanamycin
Source: EMBO Rep. 2025 Jan 27;26(5):1367–84. doi: 10.1038/s44319-025-00377-w (PMC11894153; doi:10.1038/s44319-025-00377-w)
Supplement: Supplementary file 9 — Source data Fig. 5 [file 44319_2025_377_MOESM9_ESM.zip]

Archive with 9 entries (5 files):
- Source data Figure 5/
- Source data Figure 5/5D/
- Source data Figure 5/5D/Fig.4D blot his.png
- Source data Figure 5/5D/Fig.4D blot steptavidin.png
- Source data Figure 5/5D/Fig.4D data.pzfx
- Source data Figure 5/5E/
- Source data Figure 5/5E/Fig.4E data.pzfx
- Source data Figure 5/5F/
- Source data Figure 5/5F/Fig.4F data.pzfx
