# Supplementary material for: c-di-GMP inhibits rRNA methylation and impairs ribosome assembly in the presence of kanamycin
Source: EMBO Rep. 2025 Jan 27;26(5):1367–84. doi: 10.1038/s44319-025-00377-w (PMC11894153; doi:10.1038/s44319-025-00377-w)
Supplement: Supplementary file 10 — Source data Fig. 6 [file 44319_2025_377_MOESM10_ESM.zip]

Archive with 13 entries (8 files):
- Source data Figure 6/
- Source data Figure 6/6A/
- Source data Figure 6/6A/Fig.5A data.pzfx
- Source data Figure 6/6B/
- Source data Figure 6/6B/Fig.5B data.pzfx
- Source data Figure 6/6C/
- Source data Figure 6/6C/Fig.5C amp 100.pzfx
- Source data Figure 6/6C/Fig.5C amp 20.pzfx
- Source data Figure 6/6C/Fig.5C KANA 100.pzfx
- Source data Figure 6/6C/Fig.5C KANA 20.pzfx
- Source data Figure 6/6D/
- Source data Figure 6/6D/Fig.5D-1.pzfx
- Source data Figure 6/6D/Fig.5D-2.pzfx
