# Supplementary material for: c-di-GMP inhibits rRNA methylation and impairs ribosome assembly in the presence of kanamycin
Source: EMBO Rep. 2025 Jan 27;26(5):1367–84. doi: 10.1038/s44319-025-00377-w (PMC11894153; doi:10.1038/s44319-025-00377-w)
Supplement: Supplementary file 11 — Source data Fig. 7 [file 44319_2025_377_MOESM11_ESM.zip]

Archive with 9 entries (6 files):
- Source data Figure 7/
- Source data Figure 7/7B/
- Source data Figure 7/7B/Fig.6B blot his.png
- Source data Figure 7/7B/Fig.6B blot steptavidin.png
- Source data Figure 7/7C/
- Source data Figure 7/7C/Fig.6C-1 data.pzfx
- Source data Figure 7/7C/Fig.6C-2 data.pzfx
- Source data Figure 7/7C/Fig.6C-3 data.pzfx
- Source data Figure 7/7C/Fig.6C-4 data.pzfx
